# Supplementary material for: Overexpression VaPYL9 improves cold tolerance in tomato by regulating key genes in hormone signaling and antioxidant enzyme
Source: BMC Plant Biol. 2022 Jul 15;22:344. doi: 10.1186/s12870-022-03704-8 (PMC9284830; doi:10.1186/s12870-022-03704-8)
Supplement: Supplementary file 10 — Additional file 10: Supplementary Excel file. Annotation information of DEGs in heatmap. [file 12870_2022_3704_MOESM10_ESM.xlsx]

## Sheet: All DEGS 
#ID	OE1	OE2	OET3	WT1	WT2	WT3
Solyc04g082040.3	3.07578	2.85497	3.89867	11.0084	14.2076	12.2241
Solyc03g025190.4	25.7642	10.2685	20.792	1.36151	1.71069	2.95562
Solyc09g089780.3	28.0332	17.0205	16.5489	1.0153	1.55662	1.23358
Solyc11g068550.1	3.8181	3.22185	2.59985	0.768533	0.724403	0.831173
Solyc07g005830.3	2.04162	1.0163	1.74033	9.32644	5.03981	3.19937
Solyc02g080050.1	297.059	234.645	279.013	130.44	119.768	130.647
Solyc07g040880.4	2.85234	1.76106	2.23262	0.368666	0.600028	0.815525
Solyc00g500079.1	0.384454	0.373022	1.13363	18.2789	7.26372	5.3444
Solyc06g082990.4	0.722214	0.770746	0.795039	2.38215	2.0975	2.32962
Solyc02g070580.1	177.181	157.904	157.422	25.7971	54.4906	67.1381
Solyc07g005110.4	27.1244	12.5265	28.5477	10.5766	9.61816	4.35799
Solyc00g500124.1	0.016655	0.048823	0.314515	7.99566	3.81496	0.808596
Solyc07g005100.4	64.7874	61.7153	49.7642	8.37977	10.3383	10.3311
Solyc06g075030.1	12.9738	8.1121	9.00333	4.19155	4.85594	6.28282
Solyc01g067300.3	3.73404	1.99355	2.19273	0.592559	0.838417	1.14511
Solyc03g096140.2	4.24796	2.7418	3.57666	0	0	0
Solyc11g072140.3	3.71067	1.87417	2.00673	0.978924	1.17033	0.777979
Solyc06g053620.4	1.88855	1.3278	1.56873	0.853536	0.568125	0.731932
Solyc00g500066.1	0.296753	0.265129	1.45654	41.8415	17.7119	8.15095
Solyc03g007380.2	43.5597	25.7666	21.1719	4.13059	2.6593	2.73751
Solyc01g105630.4	44.3522	35.3084	23.3366	1.86449	6.50126	14.8377
Solyc04g081690.2	2.72411	3.28528	2.64384	0	0	0
Solyc11g005150.3	1.43351	1.85954	2.44212	10.8488	11.3415	4.65555
Solyc02g084850.3	899.243	516.054	615.497	207.883	273.874	289.721
Solyc03g020010.1	90.8314	69.8106	55.8486	17.1199	26.2005	33.3452
Solyc09g089650.1	26.0545	25.6997	18.0989	5.05007	7.81659	10.9438
Solyc12g088760.1	0.756371	0.743556	1.25894	1.63043	3.21477	3.0927
Solyc07g064710.3	2.97314	1.98137	2.63511	0.834609	1.2051	1.29281
Solyc00g500041.1	0.06982	0.66667	0.449221	30.9731	20.1582	8.67017
Solyc09g014820.3	6.78147	11.184	6.70954	2.21711	3.97301	2.53838
Solyc00g500029.1	0	0.638037	0.883396	25.4849	13.5631	7.44597
Solyc09g082220.1	27.1987	25.6861	19.5217	4.62963	5.94174	3.65874
Solyc01g005420.2	169.767	124.459	152.419	56.1862	65.0258	44.63
Solyc08g068790.3	24.2826	18.0895	9.91668	2.28578	4.59232	5.58959
Solyc08g078440.3	14.355	13.1919	16.4315	35.8616	44.2157	32.0512
Solyc11g006900.1	11.9399	13.1686	14.2978	2.35116	6.56983	5.41915
Solyc06g069380.4	4.68168	3.81121	4.88978	19.1729	13.9222	7.98158
Solyc12g099140.2	4.72389	10.8497	3.10966	0.162224	0.729487	1.17638
Solyc04g058000.2	1.03379	0.485605	0.659223	5.0571	4.34327	2.024
Solyc03g058370.2	1.04974	1.17416	1.0833	0	0.161049	0.268433
Solyc05g150116.1	6.41066	6.85082	7.49185	1.37703	2.32303	1.90178
Solyc01g007080.3	1.62025	0.610775	1.09592	0.377338	0.125636	0.13746
Solyc04g039670.3	0.740583	0.689218	0.554373	0	0.061447	0
Solyc09g014990.4	345.024	402.323	374.715	170.868	194.399	185.855
Solyc01g150164.1	162.361	153.304	89.5172	59.6454	58.3808	41.9978
Solyc01g099440.4	3.25539	3.31127	3.34127	0.948142	1.65394	1.51343
Solyc08g023410.1	19.364	19.2566	17.0689	1.41955	1.73481	3.39299
Solyc11g073075.1	310.176	303.085	173.68	42.554	61.9135	81.122
Solyc00g500130.1	11.9795	26.1458	47.0382	669.134	613.199	608.128
Solyc06g008100.3	17.3934	11.6669	7.9832	3.52157	5.04613	4.35389
Solyc03g043700.3	52.1293	42.4574	45.1577	29.9679	24.8026	16.9907
Solyc08g068640.4	3.32187	3.7352	2.52332	1.22805	0.996749	1.75706
Solyc01g100460.3	16.0832	17.6059	13.1206	7.87429	8.13654	6.37835
Solyc08g074682.1	1.5796	3.17498	1.59864	3.34942	8.88247	20.544
Solyc10g083330.1	2.45842	1.78823	2.24274	0.6887	0.91459	0.752377
Solyc09g072660.4	1.16282	1.09435	1.2041	3.87835	2.40996	3.05373
Solyc01g100890.4	4.38497	5.4435	3.61796	1.52458	2.8207	1.46188
Solyc01g066430.3	334.34	256.502	243.033	122.837	141.936	147.245
Solyc01g096510.2	667.985	518.911	477.555	267.415	210.786	149.403
Solyc04g011880.1	11.9146	14.3988	11.4568	53.1945	104.227	52.3495
Solyc11g005720.1	41.1148	34.4314	33.1361	8.30238	13.636	14.1588
Solyc00g500073.1	0.609213	1.42895	4.17533	126.946	71.576	40.8754
Solyc00g500291.1	0.096666	0.406563	0.771689	17.3799	7.67001	3.67386
Solyc06g051130.1	0.727869	0.837026	0.721559	3.10914	4.18848	1.49368
Solyc02g083790.4	1.9593	1.23172	1.09469	3.12493	6.61877	5.79729
Solyc03g082890.3	1.37725	0.537056	1.67048	15.1432	4.41922	3.13583
Solyc06g050340.3	3.56346	3.63112	2.98456	1.84619	1.34468	1.83566
Solyc07g056510.3	260.659	259.033	258.599	42.6535	93.5794	98.7397
Solyc09g064247.1	1.05529	0.834309	0.986535	2.5036	3.11944	1.87685
Solyc07g006420.1	150.413	130.228	153.814	65.4836	54.6575	26.4065
Solyc00g500032.1	0.860439	0.792731	0.996185	31.2799	9.96025	5.57612
Solyc06g019170.3	1.73224	1.36857	1.4528	8.41292	5.97677	4.65302
Solyc08g044260.4	5.45223	6.38167	4.71748	18.9101	13.8039	8.89694
Solyc09g083435.1	0.658699	0.744516	0.199978	5.51749	4.62122	1.82213
Solyc09g075330.4	36.0409	21.8203	24.0874	6.13123	9.47879	13.7889
Solyc01g106890.2	58.984	43.3862	22.7666	14.0216	22.3251	14.8825
Solyc06g060470.1	1.79536	2.03023	1.56629	0.118458	0.259898	0.191441
Solyc03g098240.3	1.81995	0.563792	0.981558	18.2875	15.3061	9.79496
Solyc02g078620.1	3.47337	3.60915	2.87075	1.11555	1.73473	1.86079
Solanum_lycopersicum_newGene_912	1.48751	1.15937	1.55371	0.360924	0.328936	0.469649
Solyc08g078780.2	10.2	6.44377	8.00018	3.4017	4.48997	4.76658
Solyc02g093250.3	50.8288	84.639	67.2263	27.7885	25.2869	21.9634
Solyc04g064770.1	0.033518	0.031347	0.076253	0.700329	0.606732	0.356688
Solyc12g094390.1	23.8989	38.3368	32.9197	9.68118	12.4707	14.7942
Solyc05g011890.1	3.17805	2.75425	1.96039	0.565146	0.772851	1.49219
Solyc05g006700.4	3.51233	2.58266	2.47534	0.930832	1.24965	0.973329
Solyc03g025380.3	12.4087	10.0139	8.09276	1.0234	1.24844	3.19009
Solyc02g085010.1	205.954	206.077	113.805	50.7574	48.4378	89.8271
Solyc04g079250.3	144.267	163.396	151.696	55.0019	62.5673	48.2658
Solyc01g109250.2	15.0498	14.4849	5.68196	3.49183	4.242	3.19178
Solanum_lycopersicum_newGene_2842	29.6713	22.939	22.1922	0.911997	1.12319	0.384443
Solyc01g111160.3	23.4455	23.7254	40.2184	239.224	81.1929	47.2966
Solyc03g044220.1	5.1252	5.14529	4.64053	2.66763	2.05082	2.77205
Solyc09g007030.3	2.64131	3.31519	3.14363	0.143137	0.701279	0.485787
Solyc09g018280.1	111.256	160.419	128.798	47.3061	84.4814	77.5345
Solyc02g093860.3	232.763	165.611	174.558	83.9667	91.7484	97.7027
Solyc09g074500.3	4.75026	3.74947	4.61845	0	0.335633	0
Solyc07g005300.1	20.9925	31.2034	15.9864	0.867821	4.36384	5.01028
Solyc12g096980.3	1.56157	0.952301	1.32589	0.508883	0.364294	0.239082
Solyc09g015457.1	3.51919	2.86342	3.95953	0.477241	1.48641	1.24324
Solyc10g018300.3	25.5647	9.1458	27.8412	239.475	107.042	70.0657
Solyc01g005240.4	5.24599	3.79278	3.85543	13.3573	9.82867	9.40622
Solyc00g500025.1	0.735884	0.916124	4.4583	189.948	84.9816	32.9348
Solyc09g083130.3	3.67268	3.44494	4.55472	17.3328	15.3726	10.2869
Solyc03g096760.1	2.13416	4.00113	0.87181	67.3198	34.8453	12.7195
Solyc06g062490.3	4.61446	4.38081	3.83108	1.50036	0.663138	0.986861
Solyc03g093410.3	2.58069	1.59525	0.949878	0.407551	0.456659	0.660242
Solyc00g500278.1	0.013394	0.034547	0.155466	3.02118	1.89633	0.772091
Solyc00g500068.1	12.4353	12.9485	14.1148	169.483	96.7112	65.4076
Solyc06g060140.4	1.24272	1.13114	1.15329	6.3936	3.59595	3.09988
Solyc00g500123.1	0.033579	0.245618	0.316976	11.5294	4.00658	1.35521
Solyc08g015820.1	3.34207	2.98751	4.69422	0.360819	0.669824	1.50253
Solyc05g010555.1	150.714	117.775	136.409	85.4262	72.9219	47.6237
Solyc00g500298.1	0.466097	0.497436	0.487438	14.7978	5.71465	2.59108
Solanum_lycopersicum_newGene_11	3.10636	4.3054	2.61616	0	0	0
Solyc02g069450.3	3.92598	1.32915	5.53608	50.1493	16.594	8.24764
Solyc10g078220.2	14.3525	19.9869	9.14324	0.180035	2.1705	1.93399
Solyc05g012820.2	12.7011	13.6199	12.6494	2.08226	3.89651	5.32546
Solyc04g011800.1	1.73846	0.726611	1.48851	15.4861	55.0594	16.4002
Solyc03g114130.1	13.7922	7.45052	13.3453	30.3624	40.7953	30.6951
Solyc02g063440.3	24.6	17.0535	20.7292	3.52902	10.4449	7.17202
Solyc08g013920.3	3.39107	4.53667	2.38482	0.667983	0.885014	0.928304
Solanum_lycopersicum_newGene_1942	0.739223	0.940804	0.718179	0.229154	0.318518	0.306129
Solyc11g006030.1	209.742	200.501	145.406	45.8807	101.933	61.9857
Solanum_lycopersicum_newGene_1493	8.19283	5.90379	7.8855	3.03752	3.8346	4.48281
Solyc02g077290.2	116.586	99.9228	87.566	14.0897	30.8485	42.9386
Solyc07g006220.2	82.9516	87.9465	74.2255	27.6726	50.4701	48.8228
Solyc10g086580.2	213.934	57.3154	196.17	1660.36	582.626	341.628
Solyc04g009440.3	1329.72	1391.24	806.056	300.157	391.539	668.285
Solyc06g064620.3	0.673905	0.530918	0.560731	0	0.078556	0.170235
Solyc04g054740.3	257.609	148.458	333.465	1381.64	820.148	651.512
Solyc12g009480.2	5.68724	8.30915	7.37799	31.2218	31.6494	11.7664
Solyc08g075430.3	6.7309	12.1294	10.4409	0.555621	2.29068	3.79784
Solyc00g500294.1	0.173602	0.336335	0.877632	31.2805	5.34292	2.33879
Solyc03g098560.2	4.29927	3.39657	1.72159	0.662992	0.678131	0.919166
Solyc09g005940.4	1.19588	2.41758	1.76695	0.046954	0	0.114385
Solyc08g068680.4	82.4799	78.0898	63.087	30.7478	30.8552	29.8982
Solyc00g500071.1	1.39279	1.81541	8.40174	379.343	182.214	99.1821
Solyc12g009770.2	4.22353	2.14082	7.54476	0.385923	1.49308	1.62936
Solyc05g055550.3	2.18139	2.18866	2.83058	17.299	10.3657	4.97196
Solyc12g056120.1	16.5147	11.0032	18.6417	32.528	41.9755	41.7581
Solyc08g076370.3	4.60587	4.46528	5.80108	1.97609	1.77606	3.00633
Solyc00g500132.1	1.19037	0.863952	3.87955	60.3346	25.1092	12.5628
Solyc11g070150.2	2.15988	2.81301	5.65454	0.465559	1.34856	0.840975
Solyc10g086280.2	1049.43	1280.87	618.754	209.25	294.849	427.89
Solyc05g011920.3	32.9211	40.3516	29.6223	12.5153	14.7943	11.7507
Solyc07g007330.1	240.921	242.259	325.364	89.8038	139.316	187.662
Solyc06g075190.1	161.419	194.978	97.4958	35.7742	62.2809	55.2167
Solanum_lycopersicum_newGene_1042	2.41458	2.00065	2.69806	0.710429	1.08476	0.341519
Solyc03g117890.3	11.7092	7.33216	12.6088	61.3127	30.1162	16.0634
Solyc01g100100.4	4.68894	5.80298	4.77018	2.37483	1.89225	1.5058
Solyc12g005450.1	10.1621	6.48569	2.73238	2.837	1.7428	1.92071
Solyc04g011840.1	0.225356	0.312044	0	13.433	41.6201	24.9793
Solyc05g010340.3	15.9219	13.628	18.4288	48.4544	38.249	32.3757
Solyc08g080530.1	36.9795	17.9545	18.8196	5.73198	6.53617	5.39457
Solyc09g082660.3	32.3205	22.6869	29.6979	1.29145	5.45376	10.0517
Solanum_lycopersicum_newGene_3034	1.22775	0.58745	1.22458	0.142233	0.226865	0.262352
Solyc06g065440.1	1.49013	1.25298	1.51177	2.31651	4.32636	4.3138
Solyc05g007895.1	85.5619	85.7301	108.168	33.8394	41.9582	30.8631
Solanum_lycopersicum_newGene_1524	1.28854	1.22175	0.965617	0.574967	0.491757	0.501497
Solyc12g019060.2	6.5884	5.55469	5.56442	14.1642	19.3793	20.6371
Solyc11g009010.2	1.83521	0.727585	0.990279	4.2466	3.1952	3.48705
Solyc08g013950.1	3.15544	4.58772	5.58249	0	0	0
Solyc03g113920.4	3.32598	2.93324	3.26246	11.0038	7.23991	7.4019
Solyc02g078170.3	63.9971	69.3529	71.5552	33.8857	41.2826	35.8859
Solyc04g082970.4	0.496985	0.826668	0.245732	2.36038	5.99066	6.39944
Solyc01g099490.1	8.33711	10.3246	7.40876	0.589116	1.10984	2.34822
Solyc07g063470.1	40.0172	21.8505	21.6058	1.78063	4.68241	6.26204
Solyc03g025110.1	3.59395	6.14105	4.13344	0.367553	0.399831	0.435029
Solyc06g071830.2	6.03168	9.00933	6.77716	21.2846	35.463	21.5792
Solyc12g056940.2	19.3385	19.2788	23.9928	48.6579	46.3321	57.9499
Solyc04g081630.2	3.8744	5.49371	2.03669	0	0	0
Solyc02g082770.3	5.6796	4.98754	5.2038	1.5048	2.58844	2.76127
Solyc02g150124.1	0.060729	0	0.044949	1.15381	1.04141	0.592042
Solyc09g042230.2	12.5876	6.5332	7.40638	2.83611	4.6735	3.6921
Solyc12g017480.3	28.5954	20.1371	15.1579	3.46914	6.27449	8.87693
Solyc04g081660.3	6.16439	4.66617	3.78928	0	0	0
Solyc01g108513.1	6.55064	4.85117	9.71526	23.0855	18.9889	14.7513
Solyc07g040710.3	114.186	107.649	107.92	14.1466	36.0233	36.1009
Solyc01g007970.2	2.96054	1.00924	2.39445	0.290851	0.574619	0.374822
Solyc07g053230.3	80.5649	116.937	48.3637	19.9296	32.0646	28.6927
Solyc00g500026.1	0.218744	0.245036	1.52132	57.2267	25.2545	10.5577
Solyc04g081230.3	1.99975	1.50636	1.73928	9.60236	12.0339	6.442
Solyc07g066020.2	1.13456	0.888614	1.40099	0.508441	0.536615	0.595439
Solyc05g012850.3	51.5451	58.877	57.0305	6.77947	14.8343	14.2982
Solyc00g500037.1	0.017591	0.060167	0.09009	1.9609	0.79434	0.454362
Solyc00g500027.1	0.545791	1.25168	4.88437	151.556	81.5116	48.9665
Solyc07g055400.2	7.0446	4.14881	14.6649	29.1506	36.2096	32.8811
Solyc05g054090.3	1.17146	0.616129	0.535486	15.4865	7.6509	2.48482
Solyc10g052500.2	1.53503	0.934492	0.902766	0.196398	0.260649	0.456539
Solyc04g015200.3	12.0982	14.4647	11.3056	23.3627	32.1722	35.5249
Solyc03g078080.4	6.86828	4.82437	7.29619	23.1089	14.0269	10.973
Solyc11g068620.2	42.0622	46.213	40.5489	5.39322	13.2167	7.93111
Solyc12g011100.2	14.5613	11.0625	9.12599	1.12789	3.03109	4.60625
Solyc07g150149.1	6.10973	5.84618	4.42542	0.921561	1.46735	1.17276
Solanum_lycopersicum_newGene_1810	1.5256	0.879121	2.8389	0.25361	0.32781	0.058864
Solanum_lycopersicum_newGene_1813	3.22269	2.06064	2.07485	0.095904	0.42943	0.571254
Solyc01g108630.3	3.41604	1.37261	3.63802	26.7398	16.5837	10.725
Solyc03g114237.1	1.9424	4.76996	1.84336	0.400416	1.0986	0.729248
Solyc11g066320.2	9.5467	10.5879	9.53963	2.64574	4.30627	6.47001
Solyc08g062810.1	19.5952	16.3394	14.3257	6.31592	6.69158	5.93351
Solanum_lycopersicum_newGene_1924	3.8475	2.85638	3.30518	1.18226	1.4358	0.349375
Solanum_lycopersicum_newGene_3216	18.3691	26.4429	10.9897	6.32269	7.51758	8.99892
Solyc08g081680.2	77.4631	72.1272	61.4397	25.8115	41.3768	43.6212
Solyc07g022900.4	12.9877	4.34821	12.0291	69.3418	30.4912	18.6684
Solyc05g052550.1	124.013	114.511	94.0116	53.3871	54.6295	59.0518
Solyc05g009570.3	3.07966	0.701507	2.96881	32.7247	11.5644	6.36282
Solyc02g031770.4	0.878407	0.86803	1.14319	6.03121	2.72704	2.32173
Solyc11g015890.2	123.892	121.02	146.505	66.3747	74.4105	49.6374
Solyc00g500212.1	0.435516	0.35624	0.937318	21.5649	7.23301	2.48426
Solyc01g079140.2	94.7313	89.1021	97.9765	57.3018	35.5721	25.983
Solyc04g081650.3	3.38248	2.95325	2.69443	0	0	0
Solyc06g073090.3	3.38965	1.37067	4.44806	39.5265	20.8779	9.51264
Solyc12g019055.1	2.02377	1.37949	1.57774	0	0.039249	0.11769
Solyc00g500074.1	0	0.622424	1.0795	26.957	14.1954	7.53236
Solyc03g095780.3	1.54928	1.68146	1.44277	6.40263	9.97751	3.82474
Solyc05g056200.1	82.957	103.346	83.9409	27.1335	52.5492	51.6616
Solyc05g005910.4	0	0.176026	0.070991	1.67019	1.15395	2.05065
Solanum_lycopersicum_newGene_1724	0.610308	1.56104	0.699765	0.040877	0.107004	0.059342
Solyc04g082360.2	15.4391	12.3749	15.8216	96.6298	73.9113	42.1372
Solyc05g018403.1	13.7743	12.1819	15.9231	45.7725	39.3327	23.001
Solyc08g008110.2	108.291	144.038	85.9479	31.4395	55.9969	54.5823
Solyc08g083140.4	3.27677	1.32981	2.48113	12.4385	7.24538	4.88153
Solyc12g088170.2	52.5218	32.7248	39.468	2.52067	7.59281	13.117
Solanum_lycopersicum_newGene_2130	2.70914	2.50353	2.29879	9.43713	5.82397	6.62805
Solyc04g009540.1	12.8077	6.21661	9.69107	77.2704	28.8029	15.6124
Solyc00g500083.1	27.7204	127.839	97.025	3494.63	1132.99	794.769
Solyc09g007550.3	0.89087	0.541193	0.433342	1.83472	1.77309	1.555
Solyc02g092890.1	167.248	125.154	69.0252	16.5493	20.4704	21.7602
Solyc01g007030.3	26.1448	21.4291	11.8427	1.02009	4.71094	8.36196
Solyc08g080650.3	7.2727	4.88722	3.53773	7.93035	35.9399	29.2444
Solyc01g099500.1	5.45312	6.79153	6.8003	1.35806	2.20364	2.39842
Solanum_lycopersicum_newGene_2483	3.02663	1.79809	2.75549	0.425107	0.606341	0.387141
Solanum_lycopersicum_newGene_2813	5.32924	4.03978	6.00269	1.4698	1.82406	1.36275
Solanum_lycopersicum_newGene_2814	5.41987	4.34402	3.57805	0.794005	0.782666	0.498453
Solyc05g050280.3	2.41353	2.0154	2.181	5.1137	5.699	7.19752
Solyc08g067610.3	30.0875	19.093	27.8605	10.553	12.0341	13.1772
Solyc02g085020.4	15.4447	7.84261	12.0235	0.688785	2.45187	2.51364
Solyc06g007610.2	1.09893	0.206157	0.869963	11.5748	7.88475	2.1356
Solyc03g115560.3	0.90968	1.32442	0.526875	2.46292	3.33704	3.50654
Solyc07g056080.1	48.8196	31.4298	29.6411	16.326	10.9224	6.30617
Solyc06g069060.1	22.2285	40.3574	39.7417	1.1947	7.62196	9.10158
Solyc12g009720.3	0.581648	0.729092	0.768396	0.183943	0.033153	0.091951
Solyc02g076630.1	0.141119	0.695026	0	6.47116	19.6293	14.4807
Solyc00g500063.1	5.75899	8.5152	21.4863	758.964	394.41	296.618
Solyc03g111710.3	36.9575	36.5031	23.2872	11.8189	15.0568	21.5844
Solanum_lycopersicum_newGene_2539	1.20421	1.16539	1.14162	0	0.016478	0.084562
Solyc08g007225.1	9.27666	12.9121	11.518	3.59138	4.18479	3.92905
Solyc08g013670.3	16.365	4.4602	11.5062	178.209	35.954	16.5718
Solyc03g071590.3	5.1312	3.55853	6.63314	29.0692	16.6267	10.6655
Solyc03g006410.3	0	0	0	2.02214	2.87741	2.63761
Solyc09g064820.1	76.3995	42.4138	78.3612	14.6331	21.8525	15.8304
Solyc12g056750.3	14.1857	11.732	12.1118	1.11194	3.10584	2.85908
Solanum_lycopersicum_newGene_2698	2.91196	2.45804	2.85537	0.540661	0.921759	0.828326
Solanum_lycopersicum_newGene_2690	4.50975	3.69304	4.81393	0.538271	1.07423	2.04233
Solyc00g500060.1	0.333736	0.265186	0.807853	19.4915	6.52621	2.39557
Solyc00g500206.1	0.894847	1.23833	3.4848	112.651	70.8929	48.1782
Solyc02g063030.4	2.12508	1.40633	1.56646	6.48565	4.92667	2.83929
Solyc07g061935.1	0	0	0	26.3497	25.2642	19.6927
Solyc09g010160.3	7.68427	5.53315	5.82249	2.63425	3.51038	2.23813
Solyc01g106953.1	0.380756	0.250018	0.149283	0.533929	1.26287	1.60128
Solyc02g086740.1	4.58421	1.45175	3.83373	55.2004	13.9709	6.40646
Solanum_lycopersicum_newGene_571	1.82254	4.35581	1.8059	0.937269	0.62236	0.943103
Solyc00g500209.1	2.13899	2.80444	15.6644	332.719	171.892	99.1204
Solyc12g089010.3	37.7106	27.0239	40.1257	10.3941	15.1437	17.8997
Solyc03g112710.1	10.1189	10.1385	5.33059	0.358867	2.06968	1.96881
Solyc05g053100.3	2.3861	0.710649	1.75098	20.8568	8.92424	3.08338
Solyc01g091870.3	2.01097	1.56892	3.01519	9.68942	12.9981	5.86114
Solyc00g500035.1	0.492605	0.384667	1.243	14.8589	6.63121	5.04736
Solyc00g500021.1	11.3888	11.0569	13.1263	158.987	87.9673	60.8336
Solyc09g008670.3	0	0.232311	0.128764	2.64711	1.16157	1.66613
Solyc03g121400.1	6.88897	6.53648	7.2398	2.45952	2.04583	3.47027
Solanum_lycopersicum_newGene_1992	1.727	2.15867	1.93053	0	0	0
Solyc01g005800.3	38.5147	30.1108	28.3288	15.4424	10.1358	13.9209
Solyc04g011480.3	3.49601	2.7587	3.96778	0.670123	0.188613	0.929183
Solyc08g080660.1	0.238598	0.122536	0.109448	2.72235	3.86084	6.31719
Solyc08g080670.1	4.97292	6.50237	2.49581	16.4913	51.4859	42.1111
Solyc00g180440.1	0.083942	0.788238	0.585091	20.4459	8.44933	3.73774
Solyc00g500139.1	1.32273	0.75981	2.65327	223.757	108.351	59.2072
Solanum_lycopersicum_newGene_942	1.70158	1.09634	0.904199	0	0.009597	0.040177
Solanum_lycopersicum_newGene_1609	9.62822	8.76684	7.48753	1.75096	1.84115	1.4746
Solyc08g008280.3	36.0021	17.5044	27.3374	8.15669	5.19875	4.85515
Solyc12g049360.2	6.45647	10.3073	5.61194	2.30759	3.78338	1.50923
Solyc08g014340.3	46.6476	28.4952	44.452	176.52	111.685	70.7443
Solyc01g087820.2	0.183398	0.136033	0.206169	0.778191	1.45126	0.455132
Solyc07g061930.1	3.33991	3.5299	1.67475	16.9307	17.9363	12.4773
Solyc01g008410.3	4.01299	1.77892	4.8635	0.888056	1.38595	1.03702
Solyc03g117330.4	2.11406	1.45229	1.63774	0.925905	0.732421	1.05189
Solyc02g089730.1	2.77789	2.42086	2.85931	1.78807	0.975794	0.903637
Solyc03g025810.4	0.821058	0.516302	0.865154	1.63585	2.73642	2.89198
Solyc09g014860.3	280.374	236.345	210.951	30.4601	93.0819	115.057
Solyc02g079960.3	3.90668	3.97017	3.4875	6.37477	12.404	10.2482
Solyc00g500210.1	0.827109	0.383166	1.2912	29.6964	10.4467	5.97804
Solyc10g084970.2	5.59436	4.66124	4.03772	1.5817	2.13103	3.00529
Solyc09g005770.1	0	0	0	4.69289	5.75459	6.40598
Solyc08g080250.4	0.999005	0.775405	0.764598	3.23475	2.43152	1.8312
Solyc02g085050.3	28.3634	16.1529	22.0875	11.6368	10.2657	10.6148
Solyc04g007250.1	7.77707	5.94511	4.41299	0.348556	2.10114	1.4179
Solyc07g055840.3	0.553513	0.533071	0.683263	1.95579	2.8866	1.90756
Solyc06g005300.4	1.73029	1.8482	2.22676	13.3963	11.7124	3.48379
Solyc04g008960.3	0.190686	0.038403	0.05166	1.12583	1.1149	1.06167
Solyc01g073880.2	6.34109	1.49998	2.80284	0.28159	0.568514	0.557635
Solyc00g500028.1	0.439615	1.08502	1.7206	66.3741	36.4998	20.0745
Solyc04g007390.4	72.3557	63.6565	63.4001	26.0097	33.721	29.4373
Solanum_lycopersicum_newGene_1030	6.47654	5.85332	7.65513	1.23102	1.25793	1.48781
Solyc07g056210.4	95.2243	86.6083	67.7138	14.6076	33.8741	45.6934
Solyc08g067340.4	149.152	108.908	138.118	54.2106	61.1596	66.5186
Solyc02g068080.3	2.19618	2.91675	2.04612	22.8556	28.3427	19.4104
Solyc04g015440.4	0.761947	0.40022	0.785684	4.33966	3.02619	1.9151
Solyc05g051730.1	0.427054	0.035981	0.29207	4.83875	21.1161	6.68534
Solyc00g500081.1	0.054356	0.076498	0.039902	2.17986	0.846526	0.473612
Solyc09g005260.4	28.578	19.3145	32.371	77.6432	79.4226	48.284
Solyc04g007140.1	257.392	119.834	191.525	19.9138	22.4665	45.4739
Solyc10g055230.1	9.06115	6.3303	6.74495	2.23757	0.934351	0.971908
Solyc10g051240.1	11.3909	5.02593	8.69466	1.14275	2.6629	2.19773
Solyc04g082010.1	40.4673	6.03155	20.7088	1090.22	234.584	78.4806
Solyc04g150104.1	1.94871	0.538731	1.74974	16.7001	10.5058	3.83104
Solyc01g108570.3	0.95137	1.05013	1.45385	4.06073	3.49311	3.4023
Solyc06g053210.4	3.80912	4.31639	4.1629	9.53673	13.8937	11.7514
Solyc02g077270.4	1.52247	1.92952	1.57984	0.590777	0.563792	0.34408
Solyc02g021050.3	1.77583	0.971425	1.62769	5.8507	3.49814	2.86443
Solanum_lycopersicum_newGene_2791	0.947524	0.523331	1.09715	0.368167	0.411517	0.343448
Solyc01g111310.3	0.904104	0.769248	1.22732	2.41721	4.21756	2.25126
Solyc04g071900.4	9.65858	8.47927	8.03763	32.2804	34.2751	20.0239
Solyc10g018780.3	10.7084	13.3376	9.92195	4.63048	6.02171	5.2156
Solyc02g014030.3	12.3512	9.07856	11.3795	3.40192	2.4899	2.59376
Solyc09g092110.4	1.72524	0	1.31468	22.7995	14.5759	6.14804
Solyc04g018055.1	15.0263	14.766	3.80074	0.914807	1.88115	2.09387
Solyc10g005020.3	2.22279	2.1942	1.85485	0.614695	1.2609	0.804439
Solyc12g099600.2	2.14642	2.78937	2.91652	12.4887	11.4635	8.90951
Solyc07g055630.4	7.44104	6.38859	5.88694	2.2583	2.29021	1.70805
Solyc02g081880.3	2.93585	2.96899	3.83524	8.30136	8.05745	7.00296
Solyc06g060700.1	58.983	41.7145	45.1081	23.1165	22.0498	25.875
Solyc12g056830.1	36.8456	9.33826	25.1799	243.064	76.934	41.5644
Solyc01g088440.2	16.0329	11.3367	6.88212	1.9676	4.07459	5.35374
Solyc06g005910.4	1.27808	1.02845	1.20065	3.154	3.42293	1.9796
Solyc06g066590.4	35.6502	24.7031	14.4627	3.60518	5.88122	9.14691
Solyc02g087290.3	2.2981	1.49603	3.18374	6.33481	4.62463	5.25934
Solyc00g500325.1	10.5429	15.8904	1.30189	1139.19	399.788	194.517
Solyc02g022850.1	23.7759	19.3834	18.5978	14.1811	8.05796	7.45883
Solyc11g012260.3	7.50533	6.94003	4.19197	0.938406	1.62346	2.41661
Solyc12g006530.2	1.37367	1.15244	1.5587	3.86376	3.27726	3.52581
Solyc10g081450.2	2.01071	1.42036	1.46864	0.85367	0.782323	0.893452
Solyc00g500062.1	1.20797	2.18552	2.6702	95.762	39.1609	19.8657
Solyc05g008050.3	11.9433	16.3613	10.0592	0.391784	3.81377	2.48117
Solanum_lycopersicum_newGene_1828	3.03997	2.99665	5.04859	0	0.15093	0.265272
Solyc00g500030.1	0.292656	0.188813	0.867353	21.9132	9.34652	5.69964
Solanum_lycopersicum_newGene_3267	2.52233	2.46688	1.64452	0.494181	0.480984	0.263225
Solanum_lycopersicum_newGene_2257	2.88778	2.25689	2.60244	0.130886	0.0295	0.151283
Solyc03g033790.4	24.2286	15.2554	31.3045	0.549318	2.13883	2.66755
Solyc04g025530.3	187.147	178.144	118.641	45.2359	51.022	80.9543
Solyc02g084740.4	2.32018	1.9917	1.46304	0.751293	0.533365	0.868039
Solyc00g500033.1	0.216766	0.398516	0.478467	14.5756	4.61872	3.44532
Solyc02g079530.4	64.2656	74.3643	58.0049	21.4036	32.9436	43.349
Solanum_lycopersicum_newGene_3069	2.69118	2.1799	2.05789	0.177809	0.350751	0.318195
Solyc02g090810.4	5.5386	4.7013	2.25161	1.34307	1.48154	1.69296
Solyc04g007580.1	257.246	232.484	175.53	12.5127	45.5955	57.1394
Solanum_lycopersicum_newGene_2088	2.0764	1.85414	2.29145	0	0	0
Solyc02g031990.1	156.21	145.134	117.036	53.2926	55.4983	68.0584
Solyc12g095760.2	3.80016	1.72594	3.74904	13.7667	9.7153	7.38506
Solanum_lycopersicum_newGene_1576	1.69516	1.96055	1.54495	0.271903	0.599591	0.691833
Solyc01g080570.4	12.2613	9.57166	8.10549	1.88618	3.90954	3.6355
Solyc06g059870.1	25.9022	16.8794	16.1054	12.1634	8.56509	9.32452
Solyc06g051680.1	12.7148	5.22654	12.5686	48.0724	36.0775	38.2114
Solyc07g064650.3	85.0327	126.632	69.984	10.8271	21.647	35.6437
Solyc00g500070.1	2.32238	2.36407	2.67456	19.9775	9.74542	6.84542
Solyc03g116910.3	9.29067	11.1501	17.8338	4.43051	5.16918	4.39996
Solyc10g006970.3	8.63057	3.5373	7.6429	36.9847	23.1422	15.8885
Solyc09g098080.4	208.637	197.113	132.533	6.84692	29.0726	30.3192
Solyc12g098590.3	29.6757	20.3488	34.857	2.03922	5.25432	8.18005
Solyc09g097950.3	68.8087	56.5149	51.0937	3.68538	15.5324	28.5187
Solyc09g092130.3	0.904861	0.620794	1.39785	4.69608	5.70162	2.67897
Solyc06g007130.5.1	12.3509	13.9183	15.1338	6.99671	7.57033	3.53238
Solyc02g092930.1	118.382	143.278	98.1981	33.4044	56.6373	71.7002
Solyc03g096090.4	0.83245	0.458033	0.931036	4.44532	2.11003	1.6863
Solyc12g056390.1	8.13276	4.43092	6.43513	0.701708	0.295013	0.718322
Solyc02g088230.3	2.10107	1.36773	2.26486	7.24255	5.6136	2.88842
Solyc11g007690.3	3.11757	1.70333	3.36857	19.9987	17.5662	10.1094
Solyc05g056620.2	1.41241	1.56968	0.894491	0.250363	0.174616	0.426735
Solyc01g087960.3	3.02631	3.14668	1.39629	0.237267	0.811686	0.565005
Solyc01g079500.4	5.70789	5.38866	5.00837	2.46157	2.31401	2.94158
Solyc04g007470.3	0.55949	0.262369	0.542324	2.17525	1.40071	0.972286
Solyc01g010410.3	0.586481	0.74672	0.819487	0.08845	0.24243	0.331968
Solyc04g058205.1	4.71356	11.6985	3.84406	0.461304	1.65317	0.59353
Solyc00g500319.1	0.024813	0.007825	0.032451	2.07312	1.06035	0.544873
Solyc00g500024.1	1.34182	1.70005	7.70865	365.806	177.181	94.0338
Solyc05g015495.1	39.284	34.4281	31.9481	11.544	17.0889	19.589
Solanum_lycopersicum_newGene_3190	8.64176	7.25005	13.4027	5.8747	4.04021	4.75141
Solanum_lycopersicum_newGene_1846	4.10921	2.30107	3.78814	0.132731	0.264071	0
Solyc00g500087.1	0.59057	0.171645	0.57355	25.0289	12.8242	5.32052
Solyc05g006980.3	3.29655	3.40604	2.75854	6.49974	9.19731	9.24402
Solyc03g071870.1	54.4652	47.4765	26.7021	0	0	0
Solyc01g009930.3	5.88242	3.32426	6.4536	1.44528	1.91255	0.674398
Solyc02g068060.3	0.2786	0.200409	0.177414	0.980343	1.00502	0.553824
Solyc04g005800.3	0.830437	1.84596	1.44299	6.62077	4.60036	3.00333
Solyc09g005280.3	7.62264	5.33776	6.42306	3.6219	3.08958	3.66383
Solyc08g082200.3	0.87877	0.708651	0.528952	0.221383	0.325602	0.186719
Solyc04g011870.1	1.42286	1.99718	1.13037	5.24823	14.635	3.61371
Solanum_lycopersicum_newGene_1315	1.26198	1.22216	1.33969	0.313533	0.659923	0.48006
Solyc12g015640.2	2.6883	1.3673	2.17073	13.8748	7.7837	4.80883
Solyc10g081790.1	2.82196	2.77192	3.22381	0.39443	0.516828	0.569691
Solyc00g500201.1	0.793517	0.972307	1.98442	96.7183	16.5307	8.22979
Solyc05g018413.1	13.1876	12.2132	13.2423	44.8371	39.1068	23.874
Solyc02g093890.1	2.81499	1.30678	2.3798	0.468814	0.29658	0.554238
Solyc01g107090.2	131.889	105.447	63.3542	9.47483	16.5544	30.2615
Solyc00g500067.1	0.460643	0.407507	1.05681	23.462	10.305	4.9341
Solyc09g075930.2	2.26372	1.70231	2.94418	0.805258	1.13351	0.623782
Solyc00g500077.1	0.842004	0.901767	1.04714	29.5568	9.09246	5.14159
Solyc11g066580.3	19.2509	13.7511	21.5867	0.820989	3.43595	4.97183
Solyc00g500295.1	0.217661	0.536971	0.786068	36.1784	6.0954	3.00392
Solyc05g051710.4	39.558	59.9123	40.832	22.567	26.1313	25.4912
Solyc05g009900.3	5.20909	7.68566	4.17156	2.612	2.40673	2.39855
Solanum_lycopersicum_newGene_3302	6.36226	5.69608	4.98923	0.089011	0.676476	0.737803
Solyc04g082700.3	7.45352	4.46606	10.5141	21.3086	18.4598	15.7536
Solyc12g040740.3	1.02452	0.854751	1.83692	0.397353	0.333005	0.392339
Solyc01g010430.4	198.844	242.244	119.718	50.7983	83.0874	99.6328
Solyc02g063150.3	131.126	24.82	118.065	1754.5	538.441	249.058
Solyc10g081120.3	6.14415	5.5618	5.00438	13.9246	15.3696	15.1131
Solyc08g081230.1	299.338	327.674	233.193	78.826	107.414	90.0699
Solyc04g014830.3	1.98935	2.21606	3.26364	0.671815	1.0977	1.25658
Solyc04g071030.1	261.738	215.317	211.37	43.1269	82.7418	82.4063
Solyc00g028960.1	0	0	0	3.48024	10.531	5.32306
Solyc06g074000.1	0.433372	0.500743	0.781415	3.94001	2.0227	1.28953
Solyc11g010810.1	0.904685	0.901066	0.828318	3.80686	3.32191	3.24599
Solyc00g500134.1	0.597121	1.39912	2.05161	48.5982	22.007	11.039
Solyc10g083290.4	82.7069	75.3952	56.2978	15.8352	22.4659	27.6466
Solyc05g056260.2	2.83564	1.3154	2.05719	14.2423	7.09564	4.00428
Solyc07g052610.3	5.6889	3.26287	2.61186	20.5831	8.86284	9.73678
Solyc01g087680.4	14.4483	8.62766	14.0556	38.5112	29.0304	26.5467
Solanum_lycopersicum_newGene_1631	1.51438	1.71823	0.994318	0.030032	0.370761	0.368406
Solanum_lycopersicum_newGene_1183	2.98392	2.73119	2.69236	0	0.06063	0.182944
Solanum_lycopersicum_newGene_1184	6.01973	4.5156	4.996	0.721495	1.39896	2.19873
Solyc07g009443.1	13.8782	11.2842	13.8301	3.81182	7.9864	6.57918
Solyc09g005730.4	39.4185	43.2525	43.3954	5.91437	10.9607	19.8217
Solyc02g031790.3	5.87432	4.83335	7.66528	2.21896	3.79338	2.92665
Solyc11g068940.1	49.3911	25.034	15.6508	0.401648	1.93542	3.48339
Solyc10g084060.2	18.2992	20.7231	9.2469	3.31034	6.93872	3.23627
Solyc10g085140.2	24.3676	20.8401	33.0826	7.77909	10.5413	16.0039
Solanum_lycopersicum_newGene_28	6.59839	3.10292	3.90639	0.51728	1.44331	1.21426
Solyc12g038420.2	8.36167	8.44862	9.70419	0.594204	2.37451	2.26766
Solyc00g500085.1	0.294152	0.267333	0.568222	15.8606	7.00153	2.47985
Solyc09g065100.3	5.35824	2.3743	4.60444	0.189586	1.12037	1.14885
Solyc01g059965.1	13.6508	19.4047	9.58171	65.2099	191.018	116.816
Solyc01g094290.3	4.94416	2.70962	5.87443	15.2261	10.7265	8.76571
Solyc06g074030.1	32.8021	24.8039	17.007	4.87378	8.70687	7.37324
Solyc02g068670.3	6.59963	4.79185	6.74208	1.75986	2.42414	2.12826
Solyc10g084660.2	0.62666	0.447931	0.269758	3.66225	4.82084	1.36068
Solyc04g053110.1	1.13257	0.244858	0.64107	7.14991	26.8413	11.309
Solyc05g052560.1	161.218	165.269	136.483	80.8267	69.9998	85.2471
Solyc07g041070.3	0.584221	0.454375	0.883984	3.88225	2.19823	1.29731
Solyc09g098510.3	1.26373	2.19326	1.58836	3.12255	6.99808	10.3272
Solyc02g014840.3	9.31983	10.1548	11.6234	1.95939	4.42304	2.46125
Solyc06g075775.1	27.0098	25.0651	28.0362	9.8942	7.27632	4.2271
Solyc02g069490.4	1.01109	1.57781	1.59501	11.7539	7.31381	5.93081
Solanum_lycopersicum_newGene_2941	7.60712	10.4172	4.98382	0.279048	0.399309	0.782607
Solyc02g080010.2	40.9729	31.2679	57.5722	26.7718	18.1884	14.6373
Solyc00g500192.1	0.053541	0.364391	0.10973	8.3087	1.63615	0.950893
Solanum_lycopersicum_newGene_522	6.39908	7.24922	5.67387	0.646812	1.2007	1.11996
Solyc00g500076.1	0.470244	0.562439	1.07917	22.3188	7.67309	4.64327
Solyc05g014280.4	4.97453	6.37187	4.33482	2.43237	2.91974	2.25654
Solyc03g019870.4	2.93817	2.14686	2.449	1.26575	0.724194	0.937926
Solyc01g006400.4	5.70365	7.43349	8.14102	59.9265	29.598	16.9051
Solyc00g500054.1	1.45205	2.55845	8.18283	200.307	133.165	125.537
Solyc06g065390.4	11.1537	3.57287	11.9019	119.659	37.0687	15.5134
Solyc01g091590.3	49.0819	38.1187	21.0622	7.61613	8.70329	6.88201
Solyc02g065150.2	2.58142	2.82023	2.77738	0.598604	1.46856	0.690746
Solyc05g055080.2	74.1416	47.7736	36.049	9.01948	9.83947	11.9754
Solyc03g117270.1	0.411089	0.779444	1.10803	2.69418	2.96206	3.56006
Solyc04g051150.3	2.23887	1.91719	1.5297	4.61698	5.16513	7.25964
Solyc09g083090.4	1.67012	2.17713	2.95906	8.99815	6.53353	3.9493
Solyc05g007630.3	2.32563	2.50919	1.17521	0.324546	0.603788	0.503913
Solyc08g082460.4	12.7091	17.7615	10.7932	3.18251	5.50527	7.49433
Solyc07g008280.4	464.848	515.633	403.435	202.516	175.142	103.167
Solanum_lycopersicum_newGene_3257	0.828206	0.954321	1.16854	0.103808	0.385143	0.258859
Solanum_lycopersicum_newGene_3256	1.05843	1.07357	1.41823	0	0	0
Solyc03g005770.3	14.7784	7.92598	22.8351	217.862	60.0145	31.4553
Solyc09g007410.3	0.806726	0.573125	0.778144	1.71002	1.38577	1.97436
Solyc02g065540.3	93.0491	97.5707	102.969	42.0205	54.276	57.3963
Solyc00g500075.1	0.382077	0.259963	1.03406	23.8894	10.2758	6.63875
Solyc03g007970.2	2.54143	1.10502	2.88434	0.423603	0.594328	0.55711
Solanum_lycopersicum_newGene_1297	1.7681	1.73479	2.52972	0.100434	0.140518	0.054965
Solyc09g011665.1	4.84485	4.80644	3.28782	0.703822	1.48323	1.29003
Solyc04g078420.1	111.626	117.073	119.08	24.6375	62.4048	64.3095
Solyc09g018170.4	8.43595	8.12007	8.14667	14.5789	23.4655	19.8032
Solyc04g014515.1	17.4251	22.6431	15.6697	3.25106	7.99547	5.54816
Solyc06g074620.3	70.7977	70.8085	47.8701	23.8213	35.8307	34.2876
Solanum_lycopersicum_newGene_2054	1.4979	1.12144	2.21723	0	0.056738	0.082479
Solyc05g013370.1	10.5553	12.9074	7.54104	3.42446	4.70919	6.12793
Solyc12g089110.1	165.632	149.944	192.126	80.1716	88.4154	79.2223
Solyc07g066320.3	21.6096	17.9501	18.8568	9.62167	10.7303	9.56131
Solyc08g080580.4	0.848191	0.503473	0.688508	0.314884	0.135255	0.13821
Solyc02g065170.3	1.43069	1.04776	1.18402	8.97136	4.48327	1.928
Solyc07g056500.4	337.183	463.551	250.439	141.162	159.253	226.046
Solyc09g089930.3	119.726	115.915	76.3701	26.3555	35.0442	43.4864
Solyc08g008150.1	54.637	66.5524	57.1457	3.61502	9.29877	17.4883
Solanum_lycopersicum_newGene_1747	2.99126	3.12	2.50924	0.09437	0.41751	0.633243
Solyc06g084330.3	0.284723	0.220333	0.31287	0.82875	0.993516	0.766754
Solyc08g075880.4	28.2959	47.3923	44.1427	18.1309	25.6899	14.1544
Solyc03g118420.4	370.946	318.117	412.951	164.668	190.508	185.889
Solyc03g113630.3	1.59177	0.929146	1.1989	5.36308	3.42142	2.42132
Solyc03g111100.1	77.9988	88.6623	72.3058	6.84108	22.4412	25.4234
Solyc10g086490.2	1.59582	1.7139	1.23469	0.487369	0.543895	0.681576
Solyc04g008400.1	6.85932	5.06245	4.93797	1.29176	3.63282	2.37281
Solyc10g078190.2	22.7202	21.6901	21.0897	5.30009	7.02585	4.57736
Solyc06g063170.3	8.29982	7.56824	5.56122	3.76629	4.28317	3.3889
Solyc10g011920.3	18.598	22.7678	7.19383	0.272597	3.84496	2.08175
Solyc12g056410.2	113.54	104.154	95.319	46.51	49.4991	61.1832
Solyc08g068690.1	927.052	1002.3	672.965	234.801	385.306	470.354
Solyc00g500023.1	1.39638	1.56649	1.58683	16.3446	7.59501	5.11461
Solyc05g015950.3	21.607	24.1515	20.7849	33.0217	66.6146	55.4707
Solyc09g083190.3	2.73497	0.869274	2.28923	19.1179	6.91397	3.34159
Solyc10g086250.2	11.8733	10.5369	14.2896	6.17444	4.03091	6.42028
Solyc03g082530.1	325.378	305.492	193.991	112.124	128.244	135.802
Solyc00g500208.1	0.799287	1.37297	5.61468	115.606	57.563	36.909
Solyc09g005890.4	0.527286	0.74058	0.461958	2.1931	2.24661	2.60305
Solyc01g096400.4	1.00261	1.70135	1.48197	7.52933	8.44332	4.62612
Solyc01g099090.3	1.10182	0.947814	1.74901	5.31522	4.20244	2.82823
Solyc01g028803.1	2.33312	2.77713	3.46979	1.13679	0.499224	0.194694
Solyc00g500020.1	0.491139	0.402389	0.971973	22.2202	9.7066	4.67148
Solyc01g088660.3	1.56569	2.6346	1.35822	6.70244	9.32822	4.20666
Solyc07g042470.3	5.29944	10.4405	6.34721	2.25731	4.06052	2.36777
Solyc10g083890.2	4.59173	4.70768	2.75929	2.21	1.44768	1.3162
Solyc05g010470.4	44.6839	37.5025	44.7082	12.7531	23.4114	20.3301
Solanum_lycopersicum_newGene_1585	2.20313	2.66169	1.77132	0.101593	0.761761	0.495749
Solyc07g061890.1	0.542156	0.568327	0.698109	2.14435	4.00997	2.55019
Solyc05g005960.3	0.760166	0.713578	1.20722	3.93759	4.84885	2.95337
Solyc11g068710.3	55.7068	42.8191	34.427	0.811002	6.79529	5.51123
Solyc09g015490.3	0.867386	0.566413	0.771641	2.60977	2.33868	1.72318
Solyc02g092760.3	20.3415	24.5944	18.4785	2.99416	9.89919	9.13225
Solyc00g500138.1	0.877196	0.787475	3.98961	128.11	54.7586	26.6973
Solyc08g079880.2	0.560406	0.549951	1.03191	2.04983	2.41268	2.90586
Solyc00g032030.1	5.40246	6.02119	5.73536	0	0	0.027064
Solyc10g008247.1	22.7109	32.7962	18.1605	2.94138	7.3608	7.1538
Solanum_lycopersicum_newGene_220	0	0	0	1.05835	1.55125	1.29328
Solyc01g099480.4	8.37628	11.9863	10.3721	0.87181	2.94233	3.41221
Solyc12g036310.1	16.7002	15.7971	14.4575	7.57864	7.51603	6.6377
Solyc05g007850.2	3.68827	4.20545	3.9631	1.63073	2.38103	1.87515
Solyc08g080630.4	0.592102	1.35573	0.826239	1.65121	9.77984	5.78145
Solyc12g009110.3	0.448168	0.858993	1.41308	5.32135	2.75851	15.4752
Solyc04g008050.4	1.08464	0.334086	1.40722	6.63253	5.22431	3.26204
Solanum_lycopersicum_newGene_7	2.92756	1.40521	2.55986	0.448025	1.25275	0.553645
Solyc01g087980.4	142.728	115.879	76.3011	39.8264	30.4084	41.4503
Solyc04g048900.3	402.16	313.296	463.813	205.377	189.977	157.866
Solyc00g500095.1	78.6845	119.104	55.9917	4.42102	12.8247	7.70678
Solyc00g500211.1	0.325859	0.608295	1.55794	46.6907	14.0178	7.57624
Solyc00g500296.1	2.68602	9.69568	7.6359	172.584	156.628	134.738
Solyc07g040960.1	190.015	159.301	96.6388	17.7876	40.3246	46.2444
Solanum_lycopersicum_newGene_925	5.08659	3.83654	3.81634	1.48103	1.93113	2.81545
Solyc12g011280.2	1.06721	1.0772	0.943022	13.3368	2.99614	2.19745
Solyc04g077240.4	0.943719	2.04519	0.799112	0	0.100734	0.217045
Solyc09g011590.4	1267.66	1442.29	833.541	392.817	531.888	341.998
Solyc02g063410.3	15.3401	16.1501	10.0142	58.284	84.9874	59.3678
Solyc02g069620.4	5.11294	2.68012	4.64351	17.1361	11.9413	6.89358
Solyc01g006650.2	0.929592	0.569337	1.02494	1.65625	2.69994	3.42947
Solyc03g006100.4	4.56811	4.23942	7.24066	12.6696	20.6864	13.53
Solanum_lycopersicum_newGene_2874	1.2359	1.04553	2.22566	0.495149	0.73143	0.787027
Solyc02g079220.4	247.73	230.497	181.739	93.9367	128.513	127.002
Solyc08g076050.4	21.6955	18.8452	19.9301	8.28885	12.5829	8.51526
Solyc05g054350.3	12.748	6.58772	7.23707	28.1509	21.2708	18.7365
Solyc00g500080.1	0.781042	0.663878	1.10183	21.1149	8.71959	5.05986
Solyc09g097810.3	5.07379	2.33472	3.2287	0.60068	0.520797	0.504268
Solyc12g099000.3	74.2358	72.2054	78.4912	238.823	185.622	297.86
Solyc08g068710.1	112.511	126.569	59.7762	19.9352	28.4944	39.0399
Solyc06g066640.3	11.9292	2.43671	7.88806	140.944	37.645	12.9919
Solyc08g066320.4	10.083	7.90613	8.57064	5.07138	4.35698	3.15068
Solyc02g089630.3	84.466	111.91	76.5492	3.45931	21.8465	33.2301
Solyc03g026200.4	0.831041	0.302883	0.509808	3.78794	2.0262	1.33217
Solyc11g020300.2	7.23476	4.89377	6.96483	23.698	15.7572	9.95228
Solyc04g054950.3	18.2459	13.7475	9.46523	6.97232	3.46086	4.15726
Solyc11g068770.1	114.393	126.799	86.3648	16.6257	36.7137	60.3312
Solyc07g039570.3	11.6954	22.3266	12.2177	2.41326	5.83968	5.14034
Solyc10g084320.3	0.435446	0.429064	0.412941	6.03574	5.95305	4.57633
Solyc01g103640.4	2.98978	2.39669	1.79459	0.649338	1.29206	1.13143
Solyc11g010813.1	1.17803	0.981162	1.02562	1.94723	4.85628	2.95511
Solyc00g500065.1	0.788358	0.965718	1.60437	53.7609	27.1893	11.2143
Solyc04g074950.3	198.752	249.561	155.095	76.5784	105.446	123.44
Solyc09g063130.3	45.6198	12.6919	46.4283	447.89	138.451	75.6654
Solanum_lycopersicum_newGene_1361	0.805595	0.024605	0.744415	14.0102	8.49739	2.94732
Solyc04g009305.1	5.60302	4.43311	4.7701	1.53452	1.09247	1.99416
Solyc03g112150.1	3.2594	1.53976	2.4434	19.665	6.16086	5.54295
Solyc01g009480.4	5.06774	3.50995	5.35491	1.23323	1.20482	1.4041
Solyc05g014790.3	1.05868	0.882069	0.98283	3.25052	2.39343	1.97931
Solyc04g024780.1	56.636	46.9958	45.7696	15.7882	18.6252	14.7371
Solyc04g050820.3	1.70637	1.8637	1.93297	6.22811	3.30738	4.06774
Solyc09g098380.3	3.57975	3.14786	4.2534	2.5015	1.35153	1.20818
Solyc04g012185.1	5.66366	5.4617	8.33091	3.37196	3.9374	2.2704
Solyc12g009130.3	3.99844	2.4925	2.85194	1.03641	0.634036	1.09477
Solyc03g114600.4	59.4644	56.3392	44.8368	23.3783	20.3545	25.1363
Solyc12g042890.2	11.4786	8.07624	5.09925	0.960869	1.30505	2.75568
Solyc11g071620.3	1.66422	1.6922	2.33428	6.91082	5.69905	2.97002
Solyc02g069130.3	1.81133	0.719777	2.15781	12.1429	7.07175	3.92181
Solyc05g054650.1	371.096	389.526	254.485	55.0148	84.8339	92.7374
Solanum_lycopersicum_newGene_1976	2.58398	1.21177	1.59253	0.025046	0.083092	0
Solyc06g008890.4	15.2185	10.9769	9.1976	1.88683	3.40251	4.55167
Solyc06g068280.3	7.84386	6.66757	8.18117	19.4089	20.9616	17.7031
Solyc00g500031.1	0.400237	0.52158	0.998442	21.4819	7.3007	4.18617
Solyc02g081920.3	0.717772	0.91966	1.27283	5.44047	3.52892	2.1795
Solyc05g052570.3	122.354	110.807	97.4473	60.0852	55.1821	56.9384
Solyc10g055655.1	9.04695	9.75118	11.9485	3.76662	6.13948	5.79977
Solyc06g074820.3	30.9073	23.2706	30.1384	100.872	69.659	55.681
Solyc02g093230.4	116.056	199.784	159.515	78.0893	63.5186	44.9935
Solyc08g023420.3	13.6868	14.0111	10.7742	1.11272	1.93787	1.55648
Solyc03g082560.3	1.35933	0.717232	1.2455	7.05088	3.63821	1.87526
Solyc03g033750.2	85.0152	34.4812	38.7917	8.60016	9.43861	7.70845
Solyc03g044720.2	1.19575	1.02704	1.66486	5.73759	3.75782	2.47611
Solyc04g076880.3	93.5442	97.6016	51.6925	168.959	241.819	179.709
Solyc03g031620.3	0.439141	1.48593	0.991245	6.85576	5.27343	4.25173
Solyc09g091270.3	0.524477	0.32838	0.301182	3.90497	3.94791	3.31801
Solyc02g065000.1	35.576	44.914	62.6929	146.318	178.184	89.8842
Solyc01g095930.4	1.85081	2.191	2.08851	10.7036	10.9821	5.13714
Solyc09g089910.1	233.908	331.239	150.403	14.9515	38.9181	55.6305
Solanum_lycopersicum_newGene_3205	5.13107	5.06824	6.66923	1.95617	1.5754	1.837
Solyc04g074700.4	5.71548	5.28554	2.3304	1.72802	1.04004	1.89442
Solyc12g042250.3	1.81517	1.61624	1.8714	4.69524	6.05481	4.83764
Solyc07g065900.3	9.70749	6.62562	12.3654	111.228	51.8004	29.8424
Solyc07g052230.3	10.0158	11.9268	8.20686	4.55736	4.31747	4.91256
Solyc08g082670.4	1.15354	0.681436	0.804762	2.33574	2.60767	2.90296
Solyc04g024520.3	10.8788	8.88523	11.5392	24.6297	24.6118	20.9311
Solyc09g066350.1	20.9412	22.6351	12.3621	4.29546	5.32321	3.81672
Solyc03g071855.1	65.8246	53.1367	32.72	0	0	0
Solyc02g069300.1	9.38668	5.45942	4.52108	1.14618	2.11773	2.02558
Solyc04g081400.3	0.64287	0.38599	0.29238	1.87808	2.19818	1.98942
Solyc01g060020.4	13.3949	18.8285	9.32415	63.4874	186.781	114.084
Solyc03g123400.1	1.00469	1.79611	1.56228	0.294883	0.495749	0.559902
Solyc12g044280.2	7.1064	1.39407	2.91068	43.3558	14.2003	8.80443
Solyc05g009610.1	154.781	105.083	65.6098	16.3167	33.4989	33.187
Solyc01g066790.1	12.715	12.4454	9.25027	0	0	0
Solyc08g080040.4	44.3922	30.7392	42.6071	2.26849	8.76331	12.7464
Solyc03g120850.4	8.90146	2.47729	7.90912	66.8422	28.3015	12.3947
Solyc06g064550.3	0.058086	0	0.047171	1.30815	1.12147	0.435033
Solyc00g500322.1	1.46083	0.694095	0.891905	60.4984	23.0146	9.29773
Solyc00g500053.1	0.053372	0.058619	0.424563	9.24667	4.26702	2.08357
Solyc09g091810.1	4.40059	3.3451	4.40019	0.714158	1.21653	1.11916
Solyc07g150100.1	8.20937	3.63015	5.33693	1.57542	2.6891	1.62462
Solanum_lycopersicum_newGene_1790	3.97661	2.31095	2.85667	0.629586	0.588138	0.683102
Solyc10g078410.2	0.868859	1.01398	1.23328	4.28979	3.30337	2.36967
Solyc08g079180.3	30.5921	14.1199	35.0994	129.22	76.5936	59.7126
Solyc07g048070.3	696.37	671.686	780.225	282.396	348.541	328.927
Solyc03g006430.3	0.970844	0.457447	1.00501	4.5373	4.44687	2.69271
Solyc08g078090.1	32.295	32.5232	17.7225	10.4967	9.4751	13.6606
Solyc00g500086.1	1.55969	1.78057	3.41822	40.2961	20.2691	10.5844
Solyc03g119590.1	48.8305	29.6146	52.1296	21.9364	21.076	25.6623
Solyc12g049618.1	27.5193	17.9473	28.6992	11.0037	11.3368	11.8928
Solyc09g011830.4	1.17094	0.973573	1.63827	5.53451	4.31395	2.45923
Solyc04g079470.3	32.826	39.1446	46.1742	8.00383	19.098	18.3601
Solyc00g500203.1	0.381251	0.460461	0.956814	27.1553	8.77988	4.5379
Solyc04g009850.4	90.56	96.6503	90.071	11.5059	16.565	21.8752
Solyc01g094910.3	0.741273	0.604195	0.573508	2.45869	1.45755	2.44944
Solyc01g010480.3	6.34248	3.77002	8.19494	28.5381	22.4754	18.1762
Solanum_lycopersicum_newGene_2888	4.94014	3.39582	2.57943	0	0	0
Solyc10g083300.2	0.128203	0.180542	0.180915	1.45552	1.02149	0.366486
Solyc00g500200.1	3.20862	20.0312	39.1567	526.687	447.048	437.633
Solyc09g005570.3	50.9333	58.6404	32.8665	5.381	11.9918	11.6908
Solanum_lycopersicum_newGene_2536	0.683766	0.960074	1.5926	0.195696	0.346927	0.209431
Solyc02g085760.2	1.73466	0.60871	1.42235	4.04949	5.29864	2.88912
Solyc11g006290.2	14.4236	14.9417	12.6034	2.92945	6.81727	6.73752
Solyc04g064790.3	2.39866	1.01995	2.61198	6.80513	4.96391	4.56838
Solyc04g081460.2	90.468	102.765	76.7517	23.5122	57.9234	37.8074
Solyc06g005710.3	1.96867	0.579868	1.85122	32.2584	11.2107	4.91484
Solyc04g077850.3	37.3796	39.7025	39.5323	12.0113	16.7781	18.4807
Solyc09g011990.1	1.13633	0.611687	0.790262	0.168963	0.248935	0.16018
Solyc03g025490.3	15.1796	26.9332	13.0333	2.93883	2.22433	8.22604
Solyc01g106830.4	41.3211	25.13	24.3801	7.51774	8.37328	10.8765
Solyc09g098040.3	7.25411	3.49275	8.1494	32.1329	20.7809	12.6559
Solyc01g091800.3	1.07288	0.685829	1.53723	8.49185	4.92117	2.07011
Solyc07g041555.1	30.5518	27.351	33.119	2.95726	4.72712	4.38418
Solyc11g071760.3	49.9814	38.6568	22.8364	5.69784	12.3367	15.1013
Solyc08g150131.1	2.04895	1.33993	2.07892	0.050464	0.085166	0.060295
Solyc05g009420.1	94.3918	120.205	58.5238	21.2542	36.3235	46.8087
Solyc11g072620.1	27.2716	21.9245	16.9994	6.86257	7.31944	9.57234
Solyc05g016060.4	1272.8	1723.57	912.041	546.35	767.252	609.795
Solyc12g011150.1	43.8162	17.9065	41.8193	7.9354	17.5081	7.88725
Solyc12g062160.1	6.8283	11.2681	5.29444	0.932765	1.50874	2.63243
Solanum_lycopersicum_newGene_275	73.9424	38.9156	62.6252	25.821	23.6292	40.5508
Solyc06g062420.4	80.8325	56.8536	76.6769	12.3773	12.4239	24.1935
Solyc02g083500.3	1.27196	0.65879	1.33187	24.3836	7.47341	5.13949
Solyc04g076730.1	64.7836	48.3053	27.24	3.81201	8.97646	14.2871
Solyc04g011420.4	4.48074	2.91559	3.84502	1.79881	1.65605	1.96101
Solyc12g005340.3	248.239	315.559	178.554	73.9333	104.978	131.093
Solanum_lycopersicum_newGene_2102	0.031367	0.475341	0.657429	21.7759	9.68021	8.72162
Solyc06g051900.3	1.14772	0.649158	0.927942	4.41596	2.90904	2.04693
Solyc06g084320.1	12.3526	9.0081	14.0742	2.03672	1.9183	2.74167
Solyc09g011270.4	51.1069	41.6282	51.8949	16.5254	27.7707	20.2166
Solyc11g012360.2	7.84357	7.13447	7.12743	29.288	28.2449	22.1202
Solyc03g111815.1	0.802267	0.951771	1.64937	24.2436	2.40079	2.30657
Solanum_lycopersicum_newGene_654	4.76009	4.15285	5.20836	0	0	0
Solyc03g031990.4	1.21768	0.636221	1.82706	6.61372	3.31703	2.98608
Solyc02g070385.1	3.39923	3.24278	3.1871	20.6019	10.0212	8.68886
Solyc00g500088.1	0.071244	0.09397	0.096594	5.99746	2.53015	1.11136
Solyc05g005520.1	13.6854	18.0003	7.41542	3.00488	5.42033	6.01101
Solyc00g500056.1	0.424496	0.469946	2.65846	64.5348	31.0282	17.822
Solyc01g094340.3	2.02419	1.11418	2.53277	17.1785	10.8837	7.0407
Solyc12g010585.1	10.4247	7.02543	7.27907	2.71447	0.468121	0.602769
Solyc04g011850.1	0	0	0.091555	5.61779	22.8958	10.632
Solyc08g080620.1	4.58377	2.48198	5.0156	0	0.439614	0.202349
Solyc00g500193.1	0.035392	0.209605	0.09308	7.96704	1.24573	1.11424
Solyc00g500055.1	0.409422	0.360301	0.925542	18.664	8.49513	5.37052
Solyc04g008850.1	3.43642	3.0622	3.27048	1.47602	1.44875	1.2554
Solanum_lycopersicum_newGene_2688	2.62138	2.18112	2.62204	0.799598	1.44876	1.28945
Solyc03g019880.3	6.61227	3.44689	7.1117	24.7502	15.4277	12.3398
Solyc03g116870.3	3.60618	1.28612	3.34398	25.8826	11.7545	4.62829
Solyc09g091600.4	20.083	43.0563	22.87	109.641	181.316	120.174
Solanum_lycopersicum_newGene_1330	7.4141	5.37756	7.52982	2.3471	3.58065	3.72978
Solyc12g006760.1	0.419835	0.678765	0.091217	35.5304	56.2517	22.5592
Solyc04g082440.4	2.28158	2.58811	2.30416	0.454862	0.373903	0.639712
Solyc04g077310.3	67.96	93.1663	76.8063	29.7866	41.2608	28.999
Solyc01g006720.4	9.72366	10.164	19.7637	73.3939	44.1056	25.761
Solyc09g005270.3	4.19822	5.53326	5.1476	1.64194	1.53863	1.49093
Solyc12g094630.2	10.7792	6.47743	11.9407	40.5268	27.3475	20.673
Solyc05g053330.3	49.8443	48.4192	49.6018	13.8726	13.0879	22.4315
Solyc09g065910.3	61.9968	11.7546	38.9017	405.706	163.95	81.4477
Solyc01g066680.3	2.44972	1.76441	2.79167	15.6221	17.1073	7.80885
Solyc07g066150.1	74.8366	14.7684	72.0095	778.196	241.69	76.0693
Solyc00g500205.1	0.040705	0.031487	0.113717	2.28968	1.65407	0.768205
Solyc08g068490.3	0.176929	0.244605	0.398621	1.10613	1.49654	0.841203
Solyc05g013220.2	6.03775	5.71161	7.95811	17.9051	17.4346	10.6766
Solyc07g018360.3	25.2461	10.3333	25.1922	91.7336	51.7771	40.2966
Solyc08g062930.3	3.83883	2.8686	2.48472	0	0.126996	0.42424
Solyc03g120990.3	0.703971	0.481243	0.687641	11.584	5.36874	1.67075
Solyc06g052050.4	4.51257	4.34846	5.85326	13.0162	27.2932	15.9831
Solyc08g083010.3	1.63061	1.12462	2.41114	10.5169	5.82969	3.48361
Solyc02g079990.3	50.4389	40.9288	46.265	20.8179	21.491	27.0268
Solyc00g500202.1	0.47566	0.256186	1.30375	24.6056	8.96474	3.82312
Solyc06g034370.1	43.0837	93.4064	23.477	3.51067	9.42219	16.3834
Solyc09g005850.3	4.84727	3.36609	5.25834	0.844838	1.1574	0.916348
Solyc06g061200.1	0	0.044853	0.074354	5.80409	4.6732	1.77471
Solyc12g007045.1	276.422	245.211	241.862	97.9573	148.503	89.793
Solyc09g010110.3	5.97468	3.54927	4.84483	16.8153	11.3789	8.81465
Solyc08g008305.1	1.56994	2.31118	3.49604	46.3648	31.1874	8.5547
Solyc06g050620.3	5.28329	4.42147	4.72022	24.8972	19.0334	12.5513
Solyc12g006470.2	25.9721	17.017	23.7142	115.532	50.5489	37.6678
Solyc12g056710.3	2.06906	1.02815	0.771345	6.26028	4.83077	3.25889
Solyc07g005520.1	10.1023	10.0528	11.3213	5.45283	4.69279	6.06058
Solyc04g082120.3	1.44424	7.24477	8.58349	16.6553	66.9201	40.4971
Solyc09g092270.3	16.2136	18.0177	16.3409	66.4396	38.0406	26.8613
Solyc08g078890.3	0.139531	0.289895	0.745338	1.92275	1.26935	4.66701
Solyc05g014300.1	529.549	538.47	434.421	136.492	160.216	80.7694
Solyc04g082000.4	3.3225	2.41515	4.93419	28.0458	9.13067	7.06565
Solyc10g006750.4	26.0596	28.5277	23.0664	10.0025	10.2254	13.5645
Solyc02g081480.4	2.03528	1.6196	2.12451	1.20779	1.01705	0.723303
Solyc07g022830.3	2.63756	1.29051	4.97557	20.1151	19.5683	7.60697
Solyc05g051240.1	6.83556	8.12622	9.10258	4.12288	3.56518	3.33141
Solyc02g089140.3	10.6765	11.5592	10.272	6.36877	6.32759	4.01775
Solyc09g005290.1	13.3111	12.3913	17.8515	3.74556	3.61187	2.77702
Solyc07g052445.1	13.3081	18.271	14.9095	4.71234	6.23778	4.24845
Solyc02g089780.3	4.4457	5.58792	1.6441	0.888045	0.531159	1.32402
Solyc06g068670.3	17.4351	6.85932	17.433	76.4685	46.3401	22.8785
Solyc09g084470.3	1.30561	1.26569	2.5831	18.1161	10.2991	4.13302
Solyc08g079680.3	0.685208	0.55276	0.855114	6.08627	2.73382	1.16816
Solyc03g114900.3	3.43071	2.43741	2.84328	1.46074	0.840643	0.846527
Solyc01g108880.4	37.955	52.6726	30.22	11.7367	13.9644	18.5141
Solyc08g082210.4	18.7837	18.548	20.2433	66.6876	87.5269	57.2107
Solyc07g052340.4	1.58918	1.57505	1.50134	3.29826	4.05146	3.437
Solyc09g014910.4	58.3928	50.9776	23.7119	0.551162	4.34891	7.58604
Solyc09g083360.3	29.0139	24.1114	17.4827	7.80196	9.98365	11.7701
Solyc04g072070.3	212.385	160.19	192.271	76.8094	86.8847	84.1867
Solyc06g050950.3	5.28457	4.25457	2.99996	1.42071	1.00869	0.488397
Solanum_lycopersicum_newGene_53	4.97043	3.10373	3.92999	0.241774	0.396708	0.266107
Solanum_lycopersicum_newGene_507	1.33817	1.84574	2.84203	0.149828	0.363395	0.021109
Solanum_lycopersicum_newGene_502	1.41089	1.11045	0.984342	0	0.154785	0.068769
Solyc04g007650.4	0.178879	0.311219	0.260891	0.583038	0.93249	1.1175
Solyc07g007660.1	23.6788	35.0386	32.6967	12.8143	14.4106	13.7948
Solyc12g096960.2	137.257	78.9292	73.6191	38.0473	25.232	17.0397
Solyc12g094570.1	0.65051	0.707644	0.515508	6.13056	4.70322	2.84385
Solyc02g078240.4	2.80478	3.09908	3.74792	11.6347	9.30215	4.95011
Solyc08g077530.3	10.7517	11.9138	10.0664	28.3786	35.8569	33.2642
Solanum_lycopersicum_newGene_1909	0.597211	0.683923	1.1769	0.071459	0.126813	0.10397
Solyc03g053110.3	19.23	10.6257	15.8508	132.947	66.4985	25.1384
Solyc04g007780.3	0.782198	1.17391	1.80819	12.6768	8.54269	5.11676
Solyc10g055740.2	77.3189	85.7842	58.731	19.3137	23.5129	45.0306
Solyc00g500058.1	0.693339	0.465024	1.711	29.7016	10.763	5.96907
Solyc09g090980.3	477.576	404.781	284.505	71.0149	175.853	156.431
Solyc09g010980.1	94.9571	106.268	65.7016	45.5024	55.1441	32.8308
Solyc00g500022.1	0.854712	0.852679	1.36767	37.0905	16.9333	6.95773
Solyc09g090130.3	43.8896	41.8434	20.8504	2.11184	6.75066	10.7431
Solyc01g006940.4	3.52901	1.09141	2.86071	35.9683	8.82919	3.74704
Solyc05g012180.3	42.5484	48.9765	43.3909	9.05266	20.189	25.689
Solyc00g277510.1	1.80494	0.346447	1.05995	140.529	116.579	78.1474
Solyc12g010870.3	2.1175	1.17284	1.29059	4.59903	4.42081	3.12734
Solyc00g500195.1	0	0.029301	0.172024	2.47146	1.40843	0.644714
Solyc04g011790.1	0	0.256802	0.122374	4.22617	19.8534	4.73107
Solyc09g018610.1	2.86983	2.91513	2.36459	7.98363	8.79805	5.57681
Solyc01g108070.4	1.16462	0.707671	1.0729	4.50813	3.9428	2.34603
Solyc00g500301.1	18.2314	1.71384	10.4772	1950.85	649.752	146.901
Solyc01g073890.3	132.854	163.437	117.978	39.9624	57.0762	65.4556
Solyc09g015170.4	0.693605	0.370677	0.583319	1.16443	2.524	1.39688
Solyc04g007380.3	13.3278	11.8972	18.1454	5.35836	6.35461	5.03772
Solyc09g091510.3	86.11	87.0537	62.1825	39.717	13.532	37.4319
Solyc09g009020.3	37.6189	23.2417	22.8298	126.602	72.8708	55.6026
Solyc03g083680.1	194.256	153.818	106.659	30.2508	36.0489	55.4645
Solyc10g011925.1	26.9417	48.6599	11.8413	0.659184	4.36319	7.86951
Solanum_lycopersicum_newGene_2440	2.21406	1.66349	1.36038	0.064662	0.049568	0.130968
Solyc02g067730.2	1.0175	0.58898	1.15878	2.32214	3.02622	2.44366
Solyc02g080080.3	35.8264	43.2733	40.4224	4.39343	16.5576	17.3115
Solyc12g010020.3	14.8571	8.48424	9.63734	31.1291	48.4789	63.0123
Solanum_lycopersicum_newGene_3278	3.49521	3.17813	3.92569	0.316537	1.02369	1.16565
Solyc04g079760.4	726.045	682.921	729.157	455.618	296.627	264.089
Solanum_lycopersicum_newGene_1003	36.5838	30.301	32.8322	8.97158	8.89104	14.5543
Solyc03g098730.1	1551.71	1572.76	744.108	620.165	578.272	607.031
Solyc04g079240.3	117.414	79.6286	109.509	24.4602	27.9315	23.706
Solyc07g045530.2	18.404	11.6167	12.8178	7.15564	5.68124	4.8082
Solyc08g079110.4	2.99597	1.52363	3.0781	16.3908	9.35809	5.44418
Solanum_lycopersicum_newGene_161	1.13373	0.72956	0.861764	0.069001	0.3424	0.183816
Solyc09g090990.2	20.4074	12.5987	13.3167	1.88787	4.74373	2.24749
Solyc10g076460.2	5.7087	3.12542	3.64354	0.163574	1.42117	0.603684
Solyc05g005150.1	84.685	88.5625	42.787	8.99367	24.9513	20.0348
Solyc00g500207.1	0.613207	0.424713	1.38045	21.0547	9.63915	8.29368
Solyc04g015430.4	2.11952	4.06034	0.550348	0.378922	0.646108	0.246782
Solyc11g071990.2	16.3222	17.2991	16.2819	3.65468	6.18545	11.1272
Solanum_lycopersicum_newGene_3072	2.86253	4.37845	3.13141	0.534129	1.2813	0.620588
Solyc04g064720.3	1.70023	1.37478	2.37738	4.07385	4.53173	3.94746
Solyc06g076310.1	15.8291	30.1652	18.9446	2.9903	7.81289	8.40073
Solyc08g006480.3	76.9101	87.7965	73.8352	33.2319	42.1937	47.2648
Solyc01g007040.4	33.4016	33.2362	15.5883	0.978452	4.56164	8.45234
Solyc02g077370.1	410.685	432.724	305.966	154.518	211.946	244.077
Solyc01g021600.4	25.1059	29.0601	30.6851	9.13793	16.7155	10.9466
Solyc01g005160.4	24.0719	26.1631	18.7678	1.50296	3.90613	7.74961
Solyc07g064970.4	68.7807	77.2137	48.2781	4.47956	1.24725	0.581318
Solyc10g055720.2	2.26376	1.68166	1.86035	7.39003	6.80687	5.75149
Solyc01g005040.3	147.863	63.4085	65.0463	36.513	25.9491	17.6546
Solyc00g500331.1	1.48928	0.890451	1.9578	69.2375	22.3147	11.6712
Solyc02g065400.3	39.083	13.0996	36.0508	299.257	103.83	62.9418
Solanum_lycopersicum_newGene_2239	5.60076	4.35245	5.0828	1.70982	1.07522	1.94563
Solanum_lycopersicum_newGene_2235	2.98842	3.1698	3.58717	0.706536	0.399392	1.76517
Solyc04g076300.4	5.77647	4.58636	4.51014	15.825	16.497	19.8891
Solyc12g055710.1	19.1779	19.5356	10.9441	3.54418	4.93366	4.63976
Solyc04g072380.3	0.954805	0.853973	0.895302	2.28576	2.73319	1.78383
Solyc01g096050.4	84.0447	99.1377	86.3736	29.0951	45.6411	58.6553
Solyc11g071600.2	2.992	1.42638	1.7469	0.603733	0.924347	1.11872
Solyc09g072810.3	5.03431	2.77251	3.18247	2.05284	1.0565	1.36198
Solyc04g076630.3	0.993725	0.463439	0.956457	1.63008	3.15339	8.01049
Solyc08g068630.4	1.24199	0.968374	0.737709	0.324389	0.254298	0.450001
Solyc07g006480.4	22.2915	15.1968	20.0281	11.7932	8.70559	8.04943
Solyc07g005235.1	5.34278	3.94474	4.35106	1.06781	1.89737	2.27114
Solyc06g060680.2	70.5055	61.3278	68.3217	37.6828	37.7076	33.7533
Solyc08g078870.3	4.59501	3.88153	3.26882	13.4092	16.9172	7.62742
Solanum_lycopersicum_newGene_672	10.2518	8.74062	10.4866	0.268915	0.83838	0.755183
Solyc01g005470.3	248.64	212.31	190.316	115.987	129.178	75.7067
Solyc09g008040.3	1.07944	0.708171	0.921061	7.74001	2.57811	2.22514
Solyc09g005830.1	97.101	130.917	60.3255	19.018	26.3169	34.0041
Solyc00g500329.1	1.94551	4.8361	4.21816	130.136	113.403	106.237
Solyc04g079750.4	19.0596	12.4403	17.2879	9.11517	8.24441	7.74999
Solyc11g022460.3	0.830006	0.698811	0.622446	3.33117	2.55241	2.57778
Solyc04g051490.3	31.4028	17.1663	15.1097	4.83927	5.38513	7.64209
Solyc08g067580.3	12.9766	10.0209	10.6305	5.73665	4.4059	3.56268
Solyc08g081940.3	0.224589	0.093577	0.273616	2.18051	1.11869	0.50377
Solyc03g082860.3	2.46893	2.17637	2.51092	0.98734	0.674261	1.07834
Solyc08g079900.3	0.33411	0.19382	0.524832	1.40126	2.9854	0.94742
Solyc09g007840.3	0.328331	0.36725	0.631455	2.71972	3.02627	0.709499
Solyc10g084150.2	13.3243	12.0653	12.5275	6.6173	7.88604	4.35102
Solyc02g079540.2	5.09532	5.96591	5.5842	0.524742	1.85049	2.12101
Solyc06g084050.4	4.94784	0.770542	4.08793	57.3168	19.4866	7.69038
Solyc08g006720.4	11.8965	6.02921	12.8692	50.0861	27.5324	17.9608
Solyc11g073055.1	98.2694	82.5722	50.3946	8.14378	21.585	26.5789
Solyc04g079210.3	249.241	155.52	257.804	146.431	114.75	70.6183
Solyc07g045030.4	13.2877	12.704	11.2618	3.48079	3.97211	3.68941
Solyc08g016150.1	139.69	144.103	74.8057	34.9165	39.7354	25.226
Solyc08g082940.2	1.88806	2.05497	3.06655	8.17316	6.676	4.3621
Solyc08g074895.1	1.94743	1.59411	2.07248	0.809096	0.699448	0.279244
Solyc10g008980.4	25.2728	13.8413	20.0078	126.934	54.014	35.7954
Solyc11g008600.1	25.3081	27.2898	23.7676	9.67204	6.95117	6.89151
Solyc04g077755.1	18.3487	17.793	14.4644	0.076409	0.090209	0
Solanum_lycopersicum_newGene_1309	1.7455	1.12612	1.22589	0.050331	0.051643	0.227243
Solyc10g086320.2	0.396687	0.588366	0.76969	3.73765	2.23315	1.77029
Solyc06g071000.3	3.15184	2.09962	3.09641	13.3654	8.99805	6.48167
Solyc06g068570.4	1.14139	1.03795	1.21527	0.197561	0.397847	0.431022
Solyc04g081675.1	1.11367	1.54923	2.18403	0	0	0
Solyc12g005720.1	37.4701	42.939	21.4663	6.08686	13.2783	16.3202
Solyc08g068600.3	56.2854	58.6254	36.4269	23.0024	21.6936	18.4568
Solyc12g094580.3	0.224403	0.561502	0.855946	3.6684	4.85303	2.38816
Solyc07g045100.1	67.3485	47.9249	56.062	24.6256	22.2804	22.1155
Solyc04g005100.3	142.551	149.729	138.394	74.1104	66.5241	71.5315
Solyc10g008080.3	16.3825	15.6091	8.81009	2.38172	4.66569	0.598903
Solyc02g037550.3	9.59375	12.0961	11.8377	0.27072	1.78428	1.72823
Solyc00g500047.1	0.663519	0	0.079415	7.98661	2.75534	2.11822
Solyc02g083280.4	13.13	8.99884	8.07721	54.8253	33.1543	21.9006
Solyc12g017530.1	9.78943	12.8309	8.9441	2.13897	4.64246	3.0242
Solyc05g005890.2	0.665466	0.228169	0.451647	2.56779	2.28131	1.49506
Solyc01g107800.4	3.98313	4.60476	2.78626	1.40128	1.41569	2.26525
Solyc09g018460.1	11.5615	12.8834	8.20343	1.02622	3.30624	3.26127
Solyc10g007890.4	26.4737	14.4884	18.0065	12.2172	9.38551	9.0981
Solyc03g096160.3	2.6625	1.76687	1.70642	0	0	0
Solyc06g053640.1	8.23434	6.12343	4.60272	0.559975	0.864496	0.718098
Solyc00g500297.1	0.434362	0.445486	0.661966	13.8064	6.00322	4.35237
Solyc03g097030.3	41.2826	51.9288	31.5704	14.9647	14.8071	25.679
Solyc08g068770.3	93.8202	56.3169	43.4399	12.8932	16.9403	26.0932
Solyc09g008080.3	3.75122	1.95278	2.29365	0.905817	1.04776	1.34575
Solyc07g065670.1	21.55	19.6178	14.7007	1.70674	7.7447	5.53126
Solyc10g076480.2	202.986	199.317	174.387	88.1013	100.967	117.652
Solanum_lycopersicum_newGene_1649	2.64331	4.28258	2.51209	0	0	0.017943
Solanum_lycopersicum_newGene_1059	2.82451	2.46465	3.25461	0.440488	0.41371	0.400613
Solyc08g007080.4	7.26496	5.83063	7.95723	14.0329	17.4089	17.4361
Solyc02g080040.4	257.906	202.74	238.011	118.046	115.798	103.084
Solanum_lycopersicum_newGene_2856	2.31963	2.83164	2.55853	0	0	0
Solanum_lycopersicum_newGene_3102	0.181764	0.108331	0.337682	1.26677	2.48589	1.0707
Solyc00g500320.1	0.112911	0.382953	0.481492	17.0834	7.51486	3.72178
Solyc03g096260.3	0.760736	1.05075	0.698613	0	0	0.085772
Solyc03g083010.3	25.4642	23.3361	14.1	7.65561	9.95408	12.7193
Solyc08g006740.3	138.746	148.136	51.8773	30.3128	51.8035	41.68
Solyc01g068030.3	2.81814	3.56163	2.7054	13.6411	8.08329	7.22072
Solyc09g014720.3	3.92444	2.82597	1.27617	0.41803	0.712107	0.722446
Solyc12g096570.1	95.6403	112.403	81.0846	66.7882	42.4216	42.1604
Solyc07g055490.4	0.983476	0.646248	0.778275	0	0.106127	0.092543
Solyc00g500323.1	0.454795	0.310732	0.655655	32.3674	10.7613	6.05591
Solyc04g008100.3	288.385	250.022	183.467	71.0909	121.761	93.1495
Solyc11g030730.2	51.4227	47.3137	40.8315	20.4928	28.2556	20.7052
Solyc05g021090.4	4.68374	3.20356	5.05011	0.812946	1.54053	2.18168
Solyc01g108300.3	7.35448	3.38332	6.40848	24.1696	23.378	9.09132
Solyc05g050810.4	3.00074	2.48287	3.02685	0.538381	1.1045	1.38523
Solyc09g089790.3	4.83738	3.65068	6.75106	0.439516	2.05713	1.94941
Solanum_lycopersicum_newGene_1381	1.61936	1.84499	3.0275	0.22907	0.836031	0.525367
Solyc07g064900.3	5.77222	5.28568	9.43966	18.046	17.5743	15.8795
Solyc05g025820.4	30.7665	19.278	17.2387	12.355	9.21575	10.1081
Solyc01g005220.3	16.0371	17.0082	13.638	3.23212	7.73744	8.3829
Solyc03g121420.4	2.69044	7.55685	1.48432	20.238	37.1998	23.4188
Solyc04g078550.3	172.154	140.964	186.763	104.346	76.4843	62.7512
Solanum_lycopersicum_newGene_2953	0.526775	1.26518	1.60698	0	0	0
Solyc12g099540.2	1.02476	1.14471	0.894041	2.70145	2.47035	1.97569
Solyc07g008240.3	1.3095	0.407716	1.03976	6.10725	9.33725	6.94411
Solyc05g009650.4	200.525	207.477	125.728	60.4171	94.9549	59.0103
Solyc01g094700.4	41.235	31.321	45.1745	99.5627	99.5749	75.1852
Solanum_lycopersicum_newGene_442	2.75411	2.50226	2.53062	0.058842	0.322653	0.248592
Solyc10g085550.3	3.83428	1.64931	4.09805	36.8986	13.6164	6.89632
Solyc04g082660.2	1.78084	1.1179	2.5753	14.3682	8.15796	3.43891
Solyc12g089020.2	64.9106	51.553	72.3162	19.8163	35.5669	28.9612
Solyc02g070770.3	2.31085	1.67863	3.26521	12.3798	10.1414	5.13637
Solyc05g026560.3	4.30725	3.20913	4.69901	14.855	10.2803	7.63394
Solyc01g109690.1	7.27959	8.4352	10.6012	3.5638	4.465	4.85527
Solyc10g008730.3	15.6867	13.3823	11.7008	7.33636	8.03541	4.88847
Solanum_lycopersicum_newGene_3227	2.05523	1.4093	1.77258	0.09595	0.321892	0.091022
Solyc06g035720.3	8.28927	6.9519	4.64979	13.9096	17.0289	16.4791
Solyc05g045670.4	4.3243	2.9937	1.8943	0.21646	0.372643	1.0307
Solyc11g006910.3	2.04134	2.9829	2.85336	6.49813	12.9036	9.7521
Solyc01g097240.3	368.131	349.133	266.187	88.8948	145.133	139.225
Solanum_lycopersicum_newGene_1481	1.07552	1.24754	1.16179	0.086762	0.053187	0.081804
Solyc03g033770.1	144.13	129.544	78.9164	21.86	31.151	29.6698
Solyc09g074660.3	4.0131	2.46928	4.25826	9.8692	8.20357	7.00005
Solyc02g068460.1	66.6467	66.0025	35.1871	32.8808	15.5489	15.6585
Solyc06g071475.1	3.90906	3.85556	3.70522	0.724496	1.4381	2.00262
Solyc02g071730.4	0.42999	0.32554	0.152736	1.57967	2.15158	3.17777
Solyc03g119310.3	3.24928	2.68328	2.12434	1.39249	1.19764	1.2163
Solyc11g072890.1	21.4822	21.7802	11.4877	6.19989	6.50575	5.93685
Solyc05g054720.3	4.82511	2.94062	5.77952	22.9259	12.542	8.55795
Solyc05g010060.4	0.3741	1.403	0.943006	5.30034	20.6796	8.08436
Solyc12g010840.2	16.6332	6.84957	17.8162	93.7055	48.8548	32.9258
Solyc11g012120.2	0.147602	0.206436	0.413788	1.12115	11.6581	3.14939
Solyc01g095580.3	8.64446	6.30342	6.89477	3.04358	3.31836	4.34856
Solyc07g056670.3	1.19516	0.816516	0.485463	3.90731	3.3241	4.38361
Solyc02g085005.1	8.96553	8.45501	4.63868	1.73906	3.02753	2.77005
Solyc06g075520.3	42.3941	33.4218	38.7442	13.3938	17.2093	14.3434
Solyc06g048740.3	6.30182	4.12437	11.4176	0.559848	2.11313	0.952067
Solyc08g007930.2	6.28891	4.08064	2.03834	0.471863	0.966976	1.60005
Solyc01g099600.4	0.728961	0.483739	0.176956	1.98431	2.1621	2.25895
Solyc06g051200.3	7.21914	2.28407	7.54695	68.9715	22.8131	11.8393
Solyc09g005520.2	0	0.012869	0.036229	3.7567	4.55428	5.07331
Solyc04g078290.4	767.477	773.88	761.005	417.824	385.576	309.842
Solyc10g050910.1	8.42122	7.27538	7.36279	0.879862	2.46869	2.50518
Solyc04g014500.3	14.3302	14.9398	10.813	31.3046	32.2223	32.5853
Solyc09g015700.4	11.7348	9.88184	6.63433	1.09862	3.87919	2.92371
Solyc03g119930.1	0.639429	0.57716	1.55025	6.21094	7.92635	6.95206
Solyc06g065920.4	1.23272	0.866726	2.07472	4.54743	4.69542	4.09215
Solyc04g077810.1	22.7249	28.8773	10.6196	4.11703	4.26337	8.43024
Solanum_lycopersicum_newGene_1078	3.22465	3.94561	1.44252	0	0.388667	0.312928
Solyc07g051870.1	2.13101	1.16035	1.17128	0.128564	0.589809	0.412316
Solyc03g118970.3	282.742	224.468	306.715	574.508	597.987	660.338
Solyc06g082950.4	6.20273	2.35439	4.89659	45.3164	15.5334	9.74442
Solyc01g093965.2	6.3802	6.52598	6.93154	32.562	16.9611	13.4686
Solyc12g005540.1	8.03128	8.4882	12.167	4.31782	3.91402	4.17827
Solyc06g005590.4	1.11807	1.14854	0.904168	1.7994	2.87081	3.56753
Solyc10g081930.1	34.1273	42.4523	29.0567	15.4239	18.3671	16.209
Solanum_lycopersicum_newGene_3025	11.5785	10.6127	9.75649	1.8789	4.16407	3.86501
Solyc09g007120.4	0.708477	1.11421	0.790701	0.213029	0.217096	0.23952
Solyc06g069650.4	1.35594	1.08242	1.20312	0.506669	0.359132	0.295312
Solyc01g056780.3	14.9513	5.42529	15.1669	119.012	37.7989	19.1305
Solyc10g077120.3	19.7188	9.83581	18.9721	149.245	38.8781	30.781
Solyc04g005040.1	22.7751	20.0598	13.6472	8.40575	7.62755	5.63579
Solanum_lycopersicum_newGene_2923	1.48585	1.54688	2.24106	0.387086	0.538498	0.278197
Solyc03g121540.3	4.07062	2.53096	4.543	8.85466	13.325	9.4063
Solyc12g008670.2	21.5919	21.5318	20.334	4.918	5.08441	4.21723
Solyc02g068680.1	262.019	229.692	171.255	46.261	70.5815	74.5164
Solyc12g008960.2	279.221	261.245	252.27	95.8607	148.449	114.462
Solyc06g011575.1	11.4718	9.82995	10.8448	0.331	0.637588	1.37128
Solyc10g081470.2	3.26534	1.58967	2.95691	18.0778	10.2641	5.60495
Solyc07g008810.1	221.741	323.498	263.032	11.285	19.0811	7.57716
Solyc04g073990.3	15.7961	12.6787	14.4262	146.588	143.932	79.6838
Solyc09g082820.3	2.432	5.03818	4.52446	0.847518	0.971873	0.794691
Solyc04g077750.2	8.19667	7.30923	6.24709	0	0	0
Solyc00g500057.1	1.57631	1.90018	9.58136	254.007	128.704	72.6215
Solyc12g006370.3	14.7548	14.593	19.3891	52.5276	47.0211	29.7043
Solyc10g017960.2	2.15465	0.921905	1.05255	4.39418	10.3778	5.63273
Solyc09g007920.4	391.334	316.295	253.821	209.248	139.993	116.574
Solyc06g006080.3	3.84819	2.02062	3.61516	12.1306	8.09856	6.14978
Solyc04g081310.3	5.9156	3.69384	3.24431	2.3779	1.84663	1.81101
Solyc12g019000.2	8.34617	5.17675	7.38572	23.5252	18.5464	14.8393
Solanum_lycopersicum_newGene_605	7.22358	5.59656	6.20371	1.11347	1.52405	1.45848
Solyc10g011660.3	27.7557	22.1081	11.1318	1.79755	3.67061	6.37785
Solyc03g094120.3	68.1101	63.8703	45.8629	5.04997	19.4513	23.8266
Solanum_lycopersicum_newGene_1143	11.4947	18.0099	12.4243	1.39036	2.51837	2.4749
Solanum_lycopersicum_newGene_1149	25.3455	31.7219	30.5982	3.45243	8.08634	11.9581
Solyc02g080660.3	1.26935	1.31099	1.2022	3.90366	3.70679	2.62166
Solyc01g090240.3	0.22614	0.203435	0.264961	0.617222	0.57744	0.621459
Solyc03g116890.3	107.091	118.91	60.1129	12.9881	23.8153	48.9213
Solyc00g500137.1	0.834689	0.651618	1.29078	29.4206	11.7015	4.83349
Solyc10g079600.2	37.8122	55.0303	27.2289	8.13674	18.2657	19.3863
Solyc00g500292.1	0.489045	0.333775	2.19561	32.6296	10.7269	5.83542
Solyc04g077740.1	7.06241	5.57551	5.12303	1.86302	1.21272	1.00025
Solyc06g083040.3	7.82419	6.32239	7.08044	30.6447	21.1643	11.7068
Solyc08g080540.3	140.108	147.75	153.79	49.9485	61.9163	59.3195
Solanum_lycopersicum_newGene_449	2.23902	1.48475	1.81623	0.501073	0.698221	0.695935
Solyc03g042560.3	56.6781	89.7072	43.9349	11.7558	16.4595	8.28579
Solyc10g007900.4	5.47543	7.28486	5.25166	0.587866	2.13102	2.30784
Solyc03g098780.2	2.11609	2.47763	2.90336	107.923	106.449	27.7142
Solyc12g099130.2	11.1834	5.67081	5.56435	1.68948	0.970826	1.85274
Solyc06g063180.3	22.0925	14.7624	20.1677	8.62145	6.18092	4.12949
Solyc08g068620.3	3.17567	3.82767	2.43914	1.24559	1.19511	1.05966
Solyc04g078480.3	0.658173	0.563658	0.822336	3.66521	2.15726	1.59837
Solyc04g074680.1	643.853	582.775	346.203	184.305	188.692	128.064
Solyc00g500204.1	0.285084	0.689241	0.662152	32.8415	14.8243	7.23571
Solyc02g063320.4	1.13442	0.728238	0.71725	2.14754	2.02747	2.02108
Solyc00g500078.1	0.334944	0.394043	0.678235	19.8698	5.70322	3.95889
Solyc06g069550.1	6.5123	4.83376	5.76011	2.80672	2.59542	2.8498
Solyc10g081320.1	7.31151	5.82666	4.35274	2.03457	2.23174	2.65901
Solyc01g081270.2	16.2233	20.3956	17.0202	6.14968	5.13668	9.92484
Solyc02g067340.4	1.64805	2.39596	1.68235	0.857506	0.631734	0.91009
Solanum_lycopersicum_newGene_3122	6.20546	8.94314	5.39358	3.03666	2.76046	2.10858
Solyc05g052410.3	94.9852	86.0736	100.469	27.7814	41.8143	44.0733
Solyc03g112200.1	11.27	16.1684	23.9284	39.4855	60.2497	36.1499
Solanum_lycopersicum_newGene_255	8.3711	10.9668	5.70959	0.277389	0.793512	0.629307
Solyc02g080890.3	437.929	507.62	379.107	148.404	206.714	272.961
Solyc04g028460.1	8.80261	9.64712	3.73828	2.1141	1.328	2.24107
Solyc10g075110.2	33.5819	33.0283	45.5562	195.681	83.2619	64.7795
Solyc01g110310.3	121.582	109.902	89.3812	40.2797	64.5446	59.9108
Solyc12g100240.1	40.4788	39.2714	41.4274	6.6072	7.76865	8.74541
Solyc03g083480.4	83.8412	56.0611	49.8692	28.0497	30.8241	22.1972
Solyc04g016460.3	49.1493	36.7405	51.6257	5.71978	6.68728	7.03203
Solanum_lycopersicum_newGene_939	1.25374	0.483145	1.03081	0.073272	0.121913	0.221686
Solyc07g008820.3	10.6034	21.3212	11.6773	2.52386	7.11707	5.3783
Solyc02g089990.1	10.986	17.3664	15.0732	5.5824	8.1898	7.77368
Solanum_lycopersicum_newGene_2324	0.626453	1.73786	6.58999	0.030709	0.132193	0.176678
Solyc11g072627.1	7.61024	8.60126	8.43914	3.55453	2.80317	1.67029
Solanum_lycopersicum_newGene_1675	0.968727	0.521631	0.432887	52.0713	21.5487	12.0274
Solyc07g041920.4	0.21357	0.400783	0.653109	38.9538	26.7677	9.67167
Solyc01g086680.4	407.086	407.688	284.866	131.191	128.616	110.78
Solyc08g079700.3	846.925	753.858	745.727	221.919	346.951	305.944
Solyc01g007960.3	24.9726	13.9886	24.5003	4.22348	8.46754	9.95506
Solyc03g005260.3	24.6881	40.1958	25.7504	132.447	166.355	89.4769
Solyc06g073450.4	44.8489	48.1785	37.3127	17.8805	25.0527	22.3101
Solyc11g072920.2	58.0882	66.1705	24.0883	5.64454	7.87373	15.2593
Solyc01g006330.4	1.22624	1.28999	1.81602	10.6278	4.37872	2.59975
Solyc11g006710.2	1.65338	2.37802	2.15221	1.18343	0.900268	0.862319
Solyc05g009430.3	3.20669	3.2665	1.67325	0.962482	0.359382	1.14813
Solyc11g073060.3	560.814	613.452	389.218	309.995	169.426	227.314
Solyc02g089350.3	3.47533	1.22136	1.21872	18.7295	10.15	3.13295
Solyc03g096850.4	15.7578	8.89803	15.6392	74.4557	41.144	24.4934
Solyc03g006250.2	52.2224	73.9448	39.7466	12.5106	23.4315	24.2633
Solyc07g009437.1	15.5684	11.9063	15.7198	5.70178	8.6215	8.33258
Solyc05g025810.3	6.84436	6.34233	5.75127	4.30108	2.35933	2.72596
Solyc00g500324.1	0.082437	0.09645	0.349353	4.6449	2.22021	0.906104
Solyc00g500059.1	0.331873	0.480131	1.31816	43.2422	14.4618	6.77704
Solyc07g062480.2	7.23334	6.68946	2.35353	1.3147	0.795933	0.436788
Solyc07g064720.3	43.1825	38.459	21.2001	7.7856	18.9422	12.8951
Solyc07g018300.3	4.8583	3.11976	3.50561	1.66925	1.46737	2.48064
Solyc05g008210.4	91.253	112.62	66.5611	6.52151	23.8988	41.5565
Solyc10g007120.4	2.23612	0.950599	2.86358	15.8358	8.27617	5.15147
Solyc00g500072.1	0.60819	1.19749	4.44347	179.211	77.1671	33.1761
Solyc00g500280.1	0.055973	0.544456	0.572959	7.1287	3.18058	1.44872
Solyc10g011930.1	59.9889	102.539	22.2232	1.86274	12.0633	17.0057
Solyc00g500290.1	0.014362	0.063921	0.082649	2.33138	1.13992	0.617639
Solyc00g500129.1	2.00937	2.08427	2.88377	36.4081	16.6435	12.7852
Solyc00g500135.1	0.14545	0.120918	0.341195	8.46205	4.20577	2.14813
Solyc10g080570.2	5.087	3.29483	9.30265	1.3431	2.49719	1.58584
Solyc05g008990.3	1.97788	1.66922	1.53576	0.419807	0.906115	0.825547
Solyc12g099650.2	29.8947	6.9454	16.6654	401.919	95.1392	46.0093
Solyc12g005290.2	11.5894	14.1501	9.28063	3.62766	7.04792	4.50335
Solyc10g008150.1	126.445	108.241	65.4749	18.5348	29.3298	56.3308
Solyc01g068470.4	2.85139	1.2883	2.18943	8.24409	6.10064	4.14279
Solyc12g098900.2	9.02943	6.00738	9.7446	49.4737	56.4601	42.7017
Solyc02g067770.3	14.5508	14.297	12.1585	4.56986	7.94323	8.33093
Solyc12g005750.1	25.1962	28.0961	13.1676	8.87809	8.06653	5.76021
Solyc06g008270.2	20.8609	19.4823	24.2741	2.22581	8.43209	10.7536
Solyc05g053550.3	115.415	152.688	87.0948	17.4184	18.3298	46.2329
Solyc04g078140.3	14.2628	7.7998	9.1563	1.84747	1.92866	1.99057
Solyc12g088940.3	81.5971	65.0638	114.489	33.708	42.9698	57.7561
Solyc00g500333.1	0.965183	0.611702	0.902669	58.3074	18.4809	9.34564
Solanum_lycopersicum_newGene_2834	14.7127	17.6511	14.5429	0.572481	3.71082	4.7697
Solyc08g075490.4	4.62115	5.40621	8.05591	38.7848	30.2725	31.4249
Solanum_lycopersicum_newGene_3212	2.47635	3.29844	1.74213	0.44414	1.1603	0.624746
Solanum_lycopersicum_newGene_3214	3.69138	3.28252	2.9847	1.18204	1.69816	1.57024
Solyc05g009480.1	46.0165	25.8244	42.5929	19.2828	17.6957	19.4279
Solyc03g083470.3	14.7457	11.1312	10.9703	3.86671	7.19876	4.89475
Solyc01g008390.3	19.1133	11.1597	24.496	5.81958	9.73567	7.44374
Solyc10g085960.2	1.11574	0.882783	1.02319	2.41434	2.755	2.57702
Solyc07g056600.1	13.4909	11.0146	10.1212	1.13088	1.16644	3.12069
Solyc11g068700.2	45.683	36.8711	30.5988	0.961147	6.93776	2.26178
Solyc08g076830.1	1.32318	0.482032	1.21511	3.10638	4.52977	2.92403
Solyc00g500330.1	0.211826	0.158629	0.186907	22.3255	4.1586	1.74457
Solyc02g076690.3	1.77304	2.20227	2.68566	11.8854	8.21236	5.38095
Solyc10g018340.1	99.6827	93.8185	62.1701	5.56295	28.4835	29.3851
Solyc03g098735.1	24.0845	16.3317	11.9765	4.07859	5.25644	8.1042
Solyc01g111400.4	1.46114	0.978793	1.1186	3.99255	2.38637	3.40531
Solyc12g089240.2	0.742882	1.19365	0.845414	3.21414	3.90674	2.81973
Solyc09g007260.4	0.863321	0.761566	1.0269	3.10061	4.71495	4.80191
Solyc01g067460.3	2.76575	5.43667	11.8749	40.0618	74.1432	26.956
Solanum_lycopersicum_newGene_2908	1.61446	1.42791	1.116	0.082149	0.047259	0.038912
Solyc08g082110.4	9.35054	7.2644	7.28946	2.78843	3.09621	2.31664
Solyc04g077300.3	61.1029	87.7902	64.0703	15.6083	25.2961	17.6077
Solyc02g032100.4	1.93444	5.95484	3.24241	17.3196	36.5419	14.9573
Solyc03g044830.4	8.68794	9.55487	6.03705	1.56384	3.52957	4.39519
Solyc04g007290.4	0	0.017761	0.231744	2.41415	2.25621	1.06993
Solyc10g075160.1	6.72348	5.34755	8.6536	44.2481	22.623	13.0503
Solyc01g080020.2	4.08769	2.0813	2.38938	5.47412	10.6581	7.21226
Solyc02g064830.4	7.02503	5.0164	4.53874	0.38392	1.43234	2.11897
Solyc05g024260.3	3.34901	3.5333	4.11854	14.7996	17.0901	8.1078
Solyc12g006840.2	109.239	99.15	104.861	22.267	61.1044	38.1073
Solyc12g096350.2	19.1296	12.7637	14.8447	9.40866	6.1207	5.81179
Solyc09g098580.3	2.80264	1.06263	2.40521	8.67594	8.72173	4.12639
Solyc01g106620.2	15.3377	19.6744	6.36437	34.3776	229.022	124.725
Solyc01g111980.3	65.0843	57.3766	62.277	33.1417	30.3144	35.9286
Solyc12g009600.2	4.14307	2.47506	2.29518	50.0883	23.3208	8.28517
Solyc05g050820.3	7.38889	5.31467	5.92982	0.89114	2.32002	1.84621
Solyc06g076060.1	7.44846	9.25178	3.82018	0.892483	0.948141	1.77179
Solyc00g500069.1	0.39027	0.508544	0.913094	17.2778	8.33765	6.5204
Solyc06g005100.3	0.338279	0.333882	0.072078	56.1427	72.8227	83.1788
Solyc06g064860.3	0.785822	1.56647	0.666961	2.30042	5.19433	4.03948
Solyc06g007390.4	17.6775	20.7663	12.7156	5.07135	4.69205	3.10148
Solyc01g099020.3	2.90322	2.30402	2.98825	6.93844	5.32126	9.67499
Solyc04g005560.3	0.5719	0.447156	0.92237	3.04004	2.57699	1.65835
Solyc07g008570.3	9.69033	10.3041	7.10718	3.45951	4.43304	4.26351
Solyc05g052850.3	1.8013	0.870848	1.27762	3.41645	4.03586	4.95003
Solyc10g018530.2	1.18982	1.07823	1.297	0.435109	0.5042	0.366218
Solyc03g065355.1	1.72074	1.77952	1.87742	0	0	0
Solyc04g079700.3	4.02358	3.44937	4.07662	20.1221	20.6544	6.49849
Solyc03g122375.1	4.4126	6.86381	5.29285	0.612577	1.00577	0.726061
Solyc09g011300.3	3.38461	2.89251	4.29118	18.5594	11.2313	5.91377
Solyc06g082080.3	38.9851	41.3069	32.1329	21.5603	23.0499	15.495
Solyc01g098640.3	8.77785	1.40189	11.2895	75.0034	31.8919	16.8217
Solyc06g048735.1	6.30319	2.73745	11.1593	0.583844	1.44053	0.985151
Solyc08g067550.1	5.75871	6.94277	6.53131	15.4703	16.98	18.5119
Solyc07g009170.4	0.49627	0.444053	0.656293	3.96572	2.20732	4.2339
Solyc00g500039.1	30.9131	98.0316	87.2244	3043.54	1018.7	693.031
Solanum_lycopersicum_newGene_2427	2.26759	1.89936	2.23083	0.156505	0.122494	0.38101
Solyc04g025005.1	0.811525	0.336216	0.847639	0	0	0
Solyc09g007890.1	39.1218	27.4037	24.5747	20.1263	13.4294	13.2326
Solanum_lycopersicum_newGene_3296	1.53331	1.31332	1.94857	0.781557	0.507005	0.608867
Solyc07g043500.1	0.224483	0.529773	0.010277	5.41157	2.61139	0.916071
Solyc12g009730.3	0.818474	0.584919	1.23948	0.124618	0.100313	0.193756
Solyc08g076210.3	5.2085	2.76692	4.20085	17.7267	10.8174	6.9666
Solyc05g012320.1	3.73247	3.35845	2.03086	0.459618	1.01775	0.871642
Solyc02g081330.4	14.4735	9.9075	17.2928	45.0109	24.4693	27.6768
Solanum_lycopersicum_newGene_143	4.64099	3.88452	3.07349	0.491565	0.835733	1.08373
Solanum_lycopersicum_newGene_149	2.76777	3.1128	2.335	0.991536	1.00619	0.726646
Solyc04g058150.3	51.5691	55.2328	69.0237	109.354	197.767	120.167
Solyc00g500196.1	3.64271	9.18329	8.14201	141.197	47.6432	27.7244
Solyc06g074140.1	145.174	176.462	88.708	12.0629	38.4314	59.4872
Solyc04g071940.3	5.47596	3.75186	4.59663	12.6167	12.674	10.12
Solyc06g075690.3	177.139	158.826	113.99	29.7409	48.2482	60.8352
Solyc11g016930.1	19.0333	18.6759	19.5233	8.0966	12.3674	7.64865
Solyc12g006770.1	2.80037	3.86104	1.86213	47.6702	57.0819	27.837
Solyc02g090970.1	164.355	170.164	92.1518	11.8664	34.1535	59.676
Solyc00g500133.1	1.06353	1.1301	4.19791	81.21	27.4053	14.6978
Solyc05g054840.3	0.549176	0.422989	0.612058	1.69223	2.35519	1.23306
Solyc08g015940.3	2.72802	1.89965	1.89227	0.072411	0.049975	0.128135
Solyc07g064160.3	5.36324	6.3878	5.30809	39.7328	24.7046	23.2124
Solyc01g088830.2	8.40037	4.13076	5.40774	1.35113	1.43914	1.50533
Solyc10g086710.3	26.0568	42.0405	26.022	5.84206	15.3977	9.13046
Solyc11g007020.2	1.58722	1.17338	0.959541	3.50198	2.70714	2.69794
Solyc11g064800.3	1.17129	1.17269	1.05154	3.15569	2.06677	2.81764
Solyc01g007770.2	28.7742	25.6228	24.871	5.94592	7.41025	12.7799
Solyc01g009780.3	76.7775	70.4901	65.1739	25.7586	33.6652	33.6376
Solyc05g010000.1	320.794	296.645	139.701	127.284	76.3314	84.0263
Solanum_lycopersicum_newGene_1706	2.80221	1.94223	3.60991	1.11376	1.24752	1.09456
Solyc04g007790.3	47.0552	33.1351	52.9462	192.927	126.944	68.6068
Solyc04g011830.1	0.304864	0.202057	0.244587	6.05215	28.6851	15.921
Solyc10g050890.2	1.43394	1.69099	1.89811	10.5482	11.4328	8.12566
Solyc03g098790.3	0.785292	0.13917	0.581974	10.011	2.21256	2.48788
Solyc01g050040.4	10.8	11.4483	10.8783	3.81469	5.36279	6.11087
Solyc12g005730.2	1.15739	1.21989	1.16179	0.21281	0.425708	0.376698
Solyc01g099990.3	0.307056	1.25183	1.628	1.07751	24.3149	10.9581
Solyc03g113280.3	2.82518	2.31316	2.79818	14.3271	10.0511	6.48104
Solyc12g010030.3	5.36968	5.45269	6.59018	12.7843	20.808	48.9357
Solyc00g500335.1	0.099843	0.326192	0.288744	14.9049	6.57998	3.54059
Solyc12g044230.2	17.9509	13.9719	13.4642	7.83312	7.03518	9.16931
Solyc11g012930.2	6.11771	5.34635	3.87801	1.21352	1.81706	1.87082
Solyc04g015820.1	7.58847	10.8221	9.25606	1.62515	3.98605	2.43097
Solyc08g067360.3	1305.8	1109.03	1271.8	684.917	660.464	542.085
Solyc06g083290.1	80.2696	95.008	55.9233	6.27169	24.8263	26.1413
Solyc08g007040.3	15.1773	2.78696	11.3891	140.886	51.2673	23.8797
Solyc12g042460.2	9.09157	8.37098	3.72163	0.63943	1.59015	2.51457
Solyc00g500332.1	1.30232	1.29312	2.22778	82.3333	25.3775	15.1972
Solyc06g068650.4	39.7442	44.5641	31.5777	15.3128	22.3092	22.4673
Solanum_lycopersicum_newGene_1119	9.5	6.77292	7.29942	1.26154	1.35735	2.45817
Solyc10g006130.1	205.699	207.001	152.061	88.8976	102.535	98.644
Solyc01g102390.4	348.796	240.798	336.567	176.372	157.776	123.546
Solyc09g005540.3	0	0	0	0.592136	0.831879	0.677137
Solanum_lycopersicum_newGene_1764	4.61536	3.5456	3.27196	0.525677	0.993676	0.650293
Solanum_lycopersicum_newGene_2832	7.058	1.87957	3.17951	0	0	0.006574
Solyc02g076860.3	3.38205	4.814	2.22507	0.181074	0.903122	0.950356
Solanum_lycopersicum_newGene_1879	3.11195	2.73292	3.22958	0.163264	0.820613	0.705624
Solyc10g086570.3	1.204	0.432161	2.065	32.5746	21.87	10.0333
Solyc10g078250.1	4.82952	3.46378	5.20429	20.0844	13.5672	6.68543
Solyc05g009310.3	0.669247	0.857036	0.488992	2.77933	2.50038	1.96761
Solyc12g006750.1	0.266759	0	0	19.7867	35.3606	14.8047
Solyc00g500036.1	0.577412	0.560377	0.95592	18.0506	6.93254	4.01429
Solyc10g008740.3	3.72046	1.15637	2.69925	34.1545	14.5908	5.88313
Solyc04g072000.4	1135.38	1267.9	558.456	277.532	429.963	499.883
Solyc01g087440.3	3.53206	4.22138	6.45907	10.1117	13.0633	10.4627
Solanum_lycopersicum_newGene_2670	0.021621	0.03976	0.030497	12.0817	10.0623	1.68281
Solyc02g079950.3	69.4728	15.3856	57.0793	572.89	190.946	102.106
Solyc03g065250.4	24.6663	25.3608	21.4539	96.0121	49.7637	48.1526
Solyc10g009080.4	0.681927	0.174817	0.388768	5.67489	5.83461	2.81719
Solyc06g064610.1	20.7479	18.8306	22.4988	7.52672	7.75225	7.65759
Solyc01g090320.4	12.0571	6.6517	10.4673	0.336596	1.13078	2.28292
Solyc05g009720.3	11.2984	11.531	8.12465	31.9595	38.8822	17.4207
Solyc02g068630.1	1.74024	0.786702	1.51609	0.170078	0.31654	0.632974
Solyc04g072780.4	9.19679	11.1025	15.8778	4.56699	4.23189	4.36773
Solyc06g051540.4	4.88503	3.50577	3.781	1.48426	0.997414	1.44666
Solyc03g097420.3	10.2421	6.38339	7.69432	2.30577	3.19578	2.2895
Solyc05g016310.1	146.72	113.737	123.142	20.0819	44.4433	52.0529
Solanum_lycopersicum_newGene_2194	8.90688	6.65275	8.38518	0.506161	0.930027	0.95489
Solanum_lycopersicum_newGene_2199	24.4198	22.018	9.26445	4.93016	5.22846	3.97407
Solyc03g080060.1	0.798545	1.04997	1.05036	3.25521	3.76542	3.96236
Solyc12g010710.1	168.629	167.973	124.872	12.2757	32.8105	27.0148
Solanum_lycopersicum_newGene_2730	7.31349	6.16151	5.87558	2.13206	4.09378	3.24854
Solyc03g121190.4	28.3534	22.4619	9.80741	1.0377	2.73546	7.05089
Solyc03g112300.3	34.2416	36.1926	25.3532	3.08181	10.6463	11.1182
Solyc10g007580.1	5.76186	4.3678	5.53043	0.591533	1.65025	0.199168
Solyc02g081910.2	0.435645	0.331282	0.458866	1.31579	1.17823	0.732576
Solyc01g080890.2	84.3994	83.1919	75.1714	24.8906	46.9204	47.2875
Solyc02g020890.4	23.5433	22.4252	23.8138	10.6372	11.2697	9.72287
Solyc06g060690.3	45.8187	37.4493	31.2636	12.1467	20.1324	17.2629
Solanum_lycopersicum_newGene_966	5.61091	5.16809	5.79161	1.47885	2.106	2.5921
Solyc01g087780.2	0.08447	0.019763	0.213841	1.85863	1.50342	0.825886
Solyc02g088090.1	568.066	588.605	404.596	237.971	334.729	221.112
Solyc10g054350.2	5.77387	2.65804	4.91375	0.5893	1.70097	0.571005
Solyc00g500044.1	8.31535	34.5256	17.9366	1088.26	343.051	165.537
Solyc00g500131.1	1.02715	1.26239	2.31884	124.951	21.7005	11.1382
Solyc08g062360.3	87.3541	54.3006	82.0365	42.779	21.2344	17.1294
Solyc09g083030.1	3.56476	4.31873	4.33249	2.31452	1.55335	1.75379
Solyc06g051080.4	5.24589	3.65532	5.35692	17.4602	10.9067	7.54535
Solyc02g065050.1	2.29441	2.811	1.45481	0.520988	0.340679	0.381353
Solyc07g053240.3	20.7566	42.9249	7.7649	4.46321	5.99465	9.36168
Solyc02g079140.2	1.9102	1.89999	1.87859	0.389618	1.02248	0.954316
Solyc08g068610.3	25.296	31.8872	17.603	7.24616	6.18562	7.49704
Solyc00g500019.1	0.237972	0.513505	0.464031	16.1988	8.07161	3.40431
Solyc05g009550.3	126.418	134.076	144.148	49.0508	80.2293	74.0507
Solanum_lycopersicum_newGene_1016	5.2891	6.8527	4.96228	0.666881	0.737986	0.903037
Solyc04g011860.1	0.898009	0	0.227052	6.24398	16.1462	4.29255
Solyc10g084950.3	0.633967	0.36857	0.174386	0.95525	2.51089	2.74571
Solyc05g051530.4	77.0921	96.153	80.062	27.0435	32.9193	30.8805
Solanum_lycopersicum_newGene_43	0.709415	0.646366	0.681163	0	0.130219	0.029807
Solanum_lycopersicum_newGene_41	3.60142	4.43781	3.87727	0.130776	0.125968	0.231153
Solyc12g010410.3	69.9836	53.6565	47.5341	4.26815	15.6549	21.5181
Solanum_lycopersicum_newGene_517	1.54741	1.68372	2.21	0.124856	0.236339	0.190861
Solyc01g086670.3	1064.81	1202.33	874.975	387.852	330.257	216.312
Solyc10g083440.2	16.4708	15.0468	15.496	4.43103	6.34899	7.99407
Solyc12g094720.3	2.29459	1.10054	2.37525	18.6694	8.50372	4.02296
Solyc12g089050.3	6.52652	7.48328	2.88504	0.805062	1.93865	1.58118
Solyc11g039950.3	0	0	0	46.5149	51.3195	56.4448
Solyc00g500061.1	0.583361	1.18078	2.95893	63.9457	27.611	13.5723
Solyc04g051280.4	0.391358	0.398237	0.645707	1.33783	1.61805	1.09548
Solyc00g500136.1	1.81946	1.72963	6.93358	235.407	129.255	30.3684
Solyc00g500293.1	0.530263	0.327328	1.43877	21.5154	9.74542	4.17934
Solyc03g123610.4	35.7173	20.9025	32.08	79.9244	75.8671	54.019
Solyc04g072230.4	3.3279	1.89203	3.30805	9.81538	8.13135	5.32138
Solyc11g071550.2	0.103742	0.388855	0.137204	1.64845	1.98262	1.1364
Solyc08g078180.1	34.138	26.4604	16.6879	6.98691	7.13443	10.8374
Solyc00g500034.1	0.418612	0.537711	1.46023	47.7328	10.6865	5.72146
Solanum_lycopersicum_newGene_308	28.6707	29.7328	40.6103	3.90955	7.48634	8.49934
Solyc02g087350.3	286.137	282.278	175.877	92.6984	136.417	121.049
Solyc01g106530.1	3.46509	2.02908	1.752	1.07672	0.911216	0.903858

## Sheet: Sheet1
plant hormone signaling path
gene id	W1_FPKM	W2_FPKM	W3_FPKM	T1_FPKM	T2_FPKM	T3_FPKM	FDR	log2FC	Regulated
Solyc01g006650.2-EIN3	1.65625	2.69994	3.42947	0.929592	0.569337	1.02494	0.00233914	-1.34239	down	ETHYLENE INSENSITIVE 3-like 3 protein OS=Arabidopsis thaliana OX=3702 GN=EIL3 PE=1 SV=1
Solyc01g095580.3	3.04358	3.31836	4.34856	8.64446	6.30342	6.89477	2.28e-05	1.12302	up	Jasmonoyl--L-amino acid synthetase JAR6 OS=Nicotiana attenuata OX=49451 GN=JAR6 PE=1 SV=2
Solyc01g096050.4	29.0951	45.6411	58.6553	84.0447	99.1377	86.3736	0.00262566	1.09581	up	Transcription factor MTB1 OS=Solanum lycopersicum OX=4081 GN=MTB1 PE=1 SV=1
Solyc01g106620.2	34.3776	229.022	124.725	15.3377	19.6744	6.36437	8.68e-05	-2.36207	down	Basic form of pathogenesis-related protein 1 OS=Nicotiana tabacum OX=4097 PE=3 SV=1
Solyc01g108300.3	24.1696	23.378	9.09132	7.35448	3.38332	6.40848	0.00477728	-1.40808	down	Myb family transcription factor EFM OS=Arabidopsis thaliana OX=3702 GN=EFM PE=1 SV=2
Solyc01g111310.3	2.41721	4.21756	2.25126	0.904104	0.769248	1.22732	0.00193764	-1.34098	down	Auxin transporter-like protein 5 OS=Medicago truncatula OX=3880 GN=LAX5 PE=2 SV=1
Solyc02g064830.4	0.38392	1.43234	2.11897	7.02503	5.0164	4.53874	0.00106566	1.83045	up	Probable indole-3-acetic acid-amido synthetase GH3.1 OS=Arabidopsis thaliana OX=3702 GN=GH3.1 PE=2 SV=1
Solyc03g080060.1	3.25521	3.76542	3.96236	0.798545	1.04997	1.05036	6.33e-09	-1.67725	down	L-type lectin-domain containing receptor kinase VIII.1 OS=Arabidopsis thaliana OX=3702 GN=LECRK81 PE=2 SV=1
Solyc03g082530.1	112.124	128.244	135.802	325.378	305.492	193.991	6.66e-05	1.2196	up	Auxin-responsive protein SAUR32
Solyc03g083470.3	3.86671	7.19876	4.89475	14.7457	11.1312	10.9703	0.000213236	1.26365	up	Rust resistance kinase Lr10 OS=Triticum aestivum OX=4565 GN=LRK10 PE=2 SV=1
Solyc03g095780.3-PYL4	6.40263	9.97751	3.82474	1.54928	7.68146	8.44277	9.00037	1.209	up	Abscisic acid receptor PYL4 OS=Arabidopsis thaliana OX=3702 GN=PYL4 PE=1 SV=1
Solyc03g123400.1	0.294883	0.495749	0.559902	1.00469	1.79611	1.56228	0.000975756	1.59916	up	Protein NODULATION SIGNALING PATHWAY 1 OS=Medicago truncatula OX=3880 GN=NSP1 PE=1 SV=1
Solyc04g007380.3	5.35836	6.35461	5.03772	13.3278	11.8972	18.1454	1.4e-07	1.44577	up	PR5-like receptor kinase OS=Arabidopsis thaliana OX=3702 GN=PR5K PE=1 SV=1
Solyc04g008050.4	6.63253	5.22431	3.26204	1.08464	0.334086	1.40722	0.000198707	-1.94578	down	Two-component response regulator ORR21 OS=Oryza sativa subsp. indica OX=39946 GN=RR21 PE=3 SV=1
Solyc04g014830.3	0.671815	1.0977	1.25658	1.98935	2.21606	3.26364	0.0023042	1.31242	up	Scarecrow-like protein 13 OS=Arabidopsis thaliana OX=3702 GN=SCL13 PE=2 SV=2
Solyc05g009610.1	16.3167	33.4989	33.187	154.781	105.083	65.6098	1.05e-05	1.89024	up	Probable carboxylesterase 6 OS=Arabidopsis thaliana OX=3702 GN=CXE6 PE=2 SV=1
Solyc05g009720.3	31.9595	38.8822	17.4207	11.2984	11.531	8.12465	0.0027691	-1.25019	down	Transcription factor HHO2 OS=Arabidopsis thaliana OX=3702 GN=HHO2 PE=1 SV=1
Solyc05g050280.3	5.1137	5.699	7.19752	2.41353	2.0154	2.181	7.22e-07	-1.25506	down	Jasmonoyl--L-amino acid synthetase JAR4 OS=Nicotiana attenuata OX=49451 GN=JAR4 PE=1 SV=1
Solyc06g008890.4	1.88683	3.40251	4.55167	15.2185	10.9769	9.1976	6.88e-06	1.80387	up	Probable receptor-like protein kinase At5g20050 OS=Arabidopsis thaliana OX=3702 GN=At5g20050 PE=2 SV=1
Solyc07g006480.4	11.7932	8.70559	8.04943	22.2915	15.1968	20.0281	6.17e-05	1.1017	up	Probably inactive leucine-rich repeat receptor-like protein kinase At5g48380 OS=Arabidopsis thaliana OX=3702 GN=At5g48380 PE=1 SV=1
Solyc07g039570.3	2.41326	5.83968	5.14034	11.6954	22.3266	12.2177	0.000303069	1.71728	up	Putative transcription factor bHLH041 OS=Arabidopsis thaliana OX=3702 GN=BHLH41 PE=3 SV=1
Solyc07g040880.4	0.368666	0.600028	0.815525	2.85234	1.76106	2.23262	0.000917102	1.72148	up	Probable carboxylesterase 120 OS=Arabidopsis thaliana OX=3702 GN=CXE20 PE=2 SV=1
Solyc07g042470.3	2.25731	4.06052	2.36777	5.29944	10.4405	6.34721	0.00893337	1.31879	up	Indole-3-acetic acid-induced protein ARG7 OS=Vigna radiata var. radiata OX=3916 GN=ARG7 PE=2 SV=1
Solyc07g055400.2	29.1506	36.2096	32.8811	7.0446	4.14881	14.6649	0.000943008	-1.58384	down	G-type lectin S-receptor-like serine/threonine-protein kinase SD2-5 OS=Arabidopsis thaliana OX=3702 GN=SD25 PE=1 SV=1
Solyc07g055630.4	2.2583	2.29021	1.70805	7.44104	6.38859	5.88694	8.52e-11	1.71991	up	G-type lectin S-receptor-like serine/threonine-protein kinase SD2-5 OS=Arabidopsis thaliana OX=3702 GN=SD25 PE=1 SV=1
Solyc08g066320.4	5.07138	4.35698	3.15068	10.083	7.90613	8.57064	4.25e-05	1.16564	up	Receptor-like protein kinase HSL1 OS=Arabidopsis thaliana OX=3702 GN=HSL1 PE=2 SV=1
Solyc08g068490.3	1.10613	1.49654	0.841203	0.176929	0.244605	0.398621	0.00281936	-1.61421	down	Indole-3-acetic acid-amido synthetase GH3.10 OS=Arabidopsis thaliana OX=3702 GN=GH3.10 PE=2 SV=1
Solyc08g082460.4	3.18251	5.50527	7.49433	12.7091	17.7615	10.7932	0.0027684	1.35717	up	Probable inactive receptor kinase At1g48480 OS=Arabidopsis thaliana OX=3702 GN=RKL1 PE=1 SV=1
Solyc09g005540.3-EIN2	0.592136	0.831879	0.677137	0	0	0	9.54e-13	-4.3392	down	Ethylene-insensitive protein 2 OS=Arabidopsis thaliana OX=3702 GN=EIN2 PE=1 SV=1
Solyc09g018460.1	1.02622	3.30624	3.26127	11.5615	12.8834	8.20343	5.47e-05	1.95208	up	DELLA protein GAIP OS=Cucurbita maxima OX=3661 GN=GAIP PE=2 SV=1
Solyc09g065100.3-MYC2	0.189586	1.12037	1.14885	5.35824	2.3743	4.60444	0.00120049	1.93986	up	Transcription factor BHLH42 OS=Actinidia chinensis var. chinensis OX=1590841 GN=BHLH42 PE=1 SV=1
Solyc09g072810.3	2.05284	1.0565	1.36198	5.03431	2.77251	3.18247	0.000904778	1.31906	up	MDIS1-interacting receptor like kinase 2 OS=Arabidopsis thaliana OX=3702 GN=MIK2 PE=1 SV=3
Solyc09g089930.3-ERF1	26.3555	35.0442	43.4864	119.726	115.915	76.3701	6.44e-07	1.62039	up	Ethylene-response factor C3 OS=Solanum lycopersicum OX=4081 GN=ERF.C.3 PE=2 SV=1
Solyc09g090990.2-PYR/PYL	1.88787	4.74373	2.24749	20.4074	12.5987	13.3167	1.41e-07	2.23394	up	Pathogenesis-related protein STH-2 OS=Solanum tuberosum OX=4113 GN=STH-2 PE=2 SV=1
Solyc10g011660.3	1.79755	3.67061	6.37785	27.7557	22.1081	11.1318	3.1e-05	2.12559	up	Jasmonoyl--L-amino acid synthetase JAR6 OS=Nicotiana attenuata OX=49451 GN=JAR6 PE=1 SV=2
Solyc10g018340.1	5.56295	28.4835	29.3851	99.6827	93.8185	62.1701	0.00227803	1.76728	up	Auxin-responsive protein SAUR36 OS=Arabidopsis thaliana OX=3702 GN=SAUR36 PE=2 SV=1
Solyc10g055720.2	7.39003	6.80687	5.75149	2.26376	1.68166	1.86035	1.21e-11	-1.58728	down	Serine/threonine-protein kinase STY46 OS=Arabidopsis thaliana OX=3702 GN=STY46 PE=1 SV=1
Solyc10g076460.2	0.163574	1.42117	0.603684	5.7087	3.12542	3.64354	0.00181191	1.99158	up	Putative Myb family transcription factor At1g14600 OS=Arabidopsis thaliana OX=3702 GN=At1g14600 PE=2 SV=2
Solyc10g079600.2	8.13674	18.2657	19.3863	37.8122	55.0303	27.2289	0.0055039	1.37108	up	Two-component response regulator ARR9 OS=Arabidopsis thaliana OX=3702 GN=ARR9 PE=1 SV=1
Solyc10g085960.2	2.41434	2.755	2.57702	1.11574	0.882783	1.02319	0.00343909	-1.1222	down	Pathogenesis-related protein PR-1 OS=Medicago truncatula OX=3880 GN=PR-1 PE=2 SV=1
Solyc11g070150.2	0.465559	1.34856	0.840975	2.15988	2.81301	5.65454	0.00298925	1.72715	up	Pseudo histidine-containing phosphotransfer protein 2 OS=Oryza sativa subsp. japonica OX=39947 GN=PHP2 PE=2 SV=3
Solyc12g005340.3	73.9333	104.978	131.093	248.239	315.559	178.554	0.000596379	1.31521	up	Chitin-inducible gibberellin-responsive protein 1 OS=Oryza sativa subsp. japonica OX=39947 GN=CIGR1 PE=2 SV=1
Solyc12g096980.3	0.508883	0.364294	0.239082	1.56157	0.952301	1.32589	0.00277105	1.6011	up	Auxin-responsive protein IAA13 OS=Arabidopsis thaliana OX=3702 GN=IAA13 PE=1 SV=2
MAPK Path
Solyc01g006650.2-EIN3	1.65625	2.69994	3.42947	0.929592	0.569337	1.02494	0.00233914	-1.34239	down	ETHYLENE INSENSITIVE 3-like 3 protein OS=Arabidopsis thaliana OX=3702 GN=EIL3 PE=1 SV=1
Solyc01g096050.4	29.0951	45.6411	58.6553	84.0447	99.1377	86.3736	0.00262566	1.09581	up	Transcription factor MTB1 OS=Solanum lycopersicum OX=4081 GN=MTB1 PE=1 SV=1
Solyc01g105630.4	1.86449	6.50126	14.8377	44.3522	35.3084	23.3366	0.00439127	1.79499	up	Calmodulin-5/6/7/8 OS=Solanum tuberosum OX=4113 GN=PCM5 PE=1 SV=3
Solyc01g106620.2	34.3776	229.022	124.725	15.3377	19.6744	6.36437	8.68e-05	-2.36207	down	Basic form of pathogenesis-related protein 1 OS=Nicotiana tabacum OX=4097 PE=3 SV=1
Solyc02g031790.3	2.21896	3.79338	2.92665	5.87432	4.83335	7.66528	0.00167691	1.10508	up	Receptor kinase-like protein Xa21 OS=Oryza sativa subsp. indica OX=39946 GN=XA21 PE=1 SV=1
Solyc02g088090.1	237.971	334.729	221.112	568.066	588.605	404.596	0.00131999	1.06618	up	Probable calcium-binding protein CML45 OS=Arabidopsis thaliana OX=3702 GN=CML45 PE=2 SV=1
Solyc02g090970.1-MAPK17/18	11.8664	34.1535	59.676	164.355	170.164	92.1518	0.00136373	1.79817	up	Mitogen-activated protein kinase kinase kinase 20 OS=Arabidopsis thaliana OX=3702 GN=MAPKKK20 PE=1 SV=1
Solyc03g006100.4	12.6696	20.6864	13.53	4.56811	4.23942	7.24066	0.000324909	-1.31339	down	Receptor kinase-like protein Xa21 OS=Oryza sativa subsp. indica OX=39946 GN=XA21 PE=1 SV=1
Solyc03g080060.1	3.25521	3.76542	3.96236	0.798545	1.04997	1.05036	6.33e-09	-1.67725	down	L-type lectin-domain containing receptor kinase VIII.1 OS=Arabidopsis thaliana OX=3702 GN=LECRK81 PE=2 SV=1
Solyc03g083470.3	3.86671	7.19876	4.89475	14.7457	11.1312	10.9703	0.000213236	1.26365	up	Rust resistance kinase Lr10 OS=Triticum aestivum OX=4565 GN=LRK10 PE=2 SV=1
Solyc03g095780.3-PYL4	6.40263	9.97751	3.82474	1.54928	7.68146	8.44277	9.00037	1.209	up	Abscisic acid receptor PYL4 OS=Arabidopsis thaliana OX=3702 GN=PYL4 PE=1 SV=1
Solyc03g116890.3	12.9881	23.8153	48.9213	107.091	118.91	60.1129	0.00273233	1.6143	up	Probable WRKY transcription factor 40 OS=Arabidopsis thaliana OX=3702 GN=WRKY40 PE=1 SV=1
Solyc04g007380.3	5.35836	6.35461	5.03772	13.3278	11.8972	18.1454	1.4e-07	1.44577	up	PR5-like receptor kinase OS=Arabidopsis thaliana OX=3702 GN=PR5K PE=1 SV=1
Solyc04g012185.1	3.37196	3.9374	2.2704	5.66366	5.4617	8.33091	0.00842248	1.07869	up	Putative serine/threonine-protein kinase (Fragment) OS=Helianthus annuus OX=4232 PE=1 SV=1
Solyc04g072070.3	76.8094	86.8847	84.1867	212.385	160.19	192.271	1.48e-14	1.3033	up	Probable WRKY transcription factor 51 OS=Arabidopsis thaliana OX=3702 GN=WRKY51 PE=1 SV=1
Solyc04g078550.3	104.346	76.4843	62.7512	172.154	140.964	186.763	0.000106131	1.1262	up	Probable WRKY transcription factor 7 OS=Arabidopsis thaliana OX=3702 GN=WRKY7 PE=1 SV=1
Solyc06g008890.4	1.88683	3.40251	4.55167	15.2185	10.9769	9.1976	6.88e-06	1.80387	up	Probable receptor-like protein kinase At5g20050 OS=Arabidopsis thaliana OX=3702 GN=At5g20050 PE=2 SV=1
Solyc06g048735.1	0.583844	1.44053	0.985151	6.30319	2.73745	11.1593	1.35e-05	2.33931	up	Leucine-rich repeat receptor-like serine/threonine-protein kinase BAM1 OS=Arabidopsis thaliana OX=3702 GN=BAM1 PE=1 SV=1
Solyc06g048740.3	0.559848	2.11313	0.952067	6.30182	4.12437	11.4176	3.99e-05	2.22929	up	Probable LRR receptor-like serine/threonine-protein kinase At3g47570 OS=Arabidopsis thaliana OX=3702 GN=At3g47570 PE=2 SV=1
Solyc06g060470.1	0.118458	0.259898	0.191441	1.79536	2.03023	1.56629	9.67e-08	2.71106	up	Protein MKS1 OS=Arabidopsis thaliana OX=3702 GN=MKS1 PE=1 SV=2
Solyc07g039570.3	2.41326	5.83968	5.14034	11.6954	22.3266	12.2177	0.000303069	1.71728	up	Putative transcription factor bHLH041 OS=Arabidopsis thaliana OX=3702 GN=BHLH41 PE=3 SV=1
Solyc07g051870.1-MAP3K18	0.128564	0.589809	0.412316	2.13101	1.16035	1.17128	0.0070105	1.6574	up	Mitogen-activated protein kinase kinase kinase 18 OS=Arabidopsis thaliana OX=3702 GN=MAPKKK18 PE=1 SV=1
Solyc07g055400.2	29.1506	36.2096	32.8811	7.0446	4.14881	14.6649	0.000943008	-1.58384	down	G-type lectin S-receptor-like serine/threonine-protein kinase SD2-5 OS=Arabidopsis thaliana OX=3702 GN=SD25 PE=1 SV=1
Solyc07g055630.4	2.29021	1.70805	7.44104	6.38859	5.88694	8.52e-11	1.71991	up		G-type lectin S-receptor-like serine/threonine-protein kinase SD2-5 OS=Arabidopsis thaliana OX=3702 GN=SD25 PE=1 SV=1
Solyc08g008110.2	31.4395	55.9969	54.5823	108.291	144.038	85.9479	0.00102033	1.30094	up	1-aminocyclopropane-1-carboxylate synthase OS=Dianthus caryophyllus OX=3570 GN=ACS2 PE=2 SV=1
Solyc09g005540.3	0.592136	0.831879	0.677137	0	0	0	9.54e-13	-4.3392	down	Ethylene-insensitive protein 2 OS=Arabidopsis thaliana OX=3702 GN=EIN2 PE=1 SV=1
Solyc09g014990.4	170.868	194.399	185.855	345.024	402.323	374.715	1.59e-08	1.14952	up	WRKY transcription factor WRKY24 OS=Oryza sativa subsp. japonica OX=39947 GN=WRKY24 PE=2 SV=1
Solyc09g065100.3-MYC2	0.189586	1.12037	1.14885	5.35824	2.3743	4.60444	0.00120049	1.93986	up	Transcription factor BHLH42 OS=Actinidia chinensis var. chinensis OX=1590841 GN=BHLH42 PE=1 SV=1
Solyc09g089930.3	26.3555	35.0442	43.4864	119.726	115.915	76.3701	6.44e-07	1.62039	up	Ethylene-response factor C3 OS=Solanum lycopersicum OX=4081 GN=ERF.C.3 PE=2 SV=1
Solyc09g090990.2-PYR/PYL	1.88787	4.74373	2.24749	20.4074	12.5987	13.3167	1.41e-07	2.23394	up	Pathogenesis-related protein STH-2 OS=Solanum tuberosum OX=4113 GN=STH-2 PE=2 SV=1
Solyc10g055720.2	7.39003	6.80687	5.75149	2.26376	1.68166	1.86035	1.21e-11	-1.58728	down	Serine/threonine-protein kinase STY46 OS=Arabidopsis thaliana OX=3702 GN=STY46 PE=1 SV=1
Solyc10g085960.2	2.41434	2.755	2.57702	1.11574	0.882783	1.02319	0.00343909	-1.1222	down	Pathogenesis-related protein PR-1 OS=Medicago truncatula OX=3880 GN=PR-1 PE=2 SV=1
Solyc11g005720.1	8.30238	13.636	14.1588	41.1148	34.4314	33.1361	2.52e-08	1.64184	up	Protein MKS1 OS=Arabidopsis thaliana OX=3702 GN=MKS1 PE=1 SV=2
Solyc12g096350.2	9.40866	6.1207	5.81179	19.1296	12.7637	14.8447	0.000181587	1.20193	up	Probable WRKY transcription factor 11 OS=Arabidopsis thaliana OX=3702 GN=WRKY11 PE=2 SV=2
transcription factor activity
Solyc01g096050.4	29.0951	45.6411	58.6553	84.0447	99.1377	86.3736	0.00262566	1.09581	up	Transcription factor MTB1 OS=Solanum lycopersicum OX=4081 GN=MTB1 PE=1 SV=1
Solyc01g108300.3	24.1696	23.378	9.09132	7.35448	3.38332	6.40848	0.00477728	-1.40808	down	Myb family transcription factor EFM OS=Arabidopsis thaliana OX=3702 GN=EFM PE=1 SV=2
Solyc05g009720.3	31.9595	38.8822	17.4207	11.2984	11.531	8.12465	0.0027691	-1.25019	down	Transcription factor HHO2 OS=Arabidopsis thaliana OX=3702 GN=HHO2 PE=1 SV=1
Solyc07g039570.3	2.41326	5.83968	5.14034	11.6954	22.3266	12.2177	0.000303069	1.71728	up	Putative transcription factor bHLH041 OS=Arabidopsis thaliana OX=3702 GN=BHLH41 PE=3 SV=1
Solyc09g065100.3	0.189586	1.12037	1.14885	5.35824	2.3743	4.60444	0.00120049	1.93986	up	Transcription factor BHLH42 OS=Actinidia chinensis var. chinensis OX=1590841 GN=BHLH42 PE=1 SV=1
Solyc03g116890.3-WRKY	12.9881	23.8153	48.9213	107.091	118.91	60.1129	0.00273233	1.6143	up	Probable WRKY transcription factor 40 OS=Arabidopsis thaliana OX=3702 GN=WRKY40 PE=1 SV=1
Solyc09g014990.4-WRKY	170.868	194.399	185.855	345.024	402.323	374.715	1.59e-08	1.14952	up	WRKY transcription factor WRKY24 OS=Oryza sativa subsp. japonica OX=39947 GN=WRKY24 PE=2 SV=1
Solyc12g096350.2-WRKY	9.40866	6.1207	5.81179	19.1296	12.7637	14.8447	0.000181587	1.20193	up	Probable WRKY transcription factor 11 OS=Arabidopsis thaliana OX=3702 GN=WRKY11 PE=2 SV=2
signaling receptor activity
Solyc04g007380.3-PR5	5.35836	6.35461	5.03772	13.3278	11.8972	18.1454	1.4e-07	1.44577	up	PR5-like receptor kinase OS=Arabidopsis thaliana OX=3702 GN=PR5K PE=1 SV=1
Solyc03g095780.3-PYL4	6.40263	9.97751	3.82474	1.54928	7.68146	8.44277	9.00037	1.209	up	Abscisic acid receptor PYL4 OS=Arabidopsis thaliana OX=3702 GN=PYL4 PE=1 SV=1
Solyc06g008890.4	1.88683	3.40251	4.55167	15.2185	10.9769	9.1976	6.88e-06	1.80387	up	Probable receptor-like protein kinase At5g20050 OS=Arabidopsis thaliana OX=3702 GN=At5g20050 PE=2 SV=1
Solyc07g055400.2	29.1506	36.2096	32.8811	7.0446	4.14881	14.6649	0.000943008	-1.58384	down	G-type lectin S-receptor-like serine/threonine-protein kinase SD2-5 OS=Arabidopsis thaliana OX=3702 GN=SD25 PE=1 SV=1
Solyc07g055630.4-GsSRK	2.2583	2.29021	1.70805	7.44104	6.38859	5.88694	8.52e-11	1.71991	up	G-type lectin S-receptor-like serine/threonine-protein kinase SD2-5 OS=Arabidopsis thaliana OX=3702 GN=SD25 PE=1 SV=1
Solyc08g066320.4	5.07138	4.35698	3.15068	10.083	7.90613	8.57064	4.25e-05	1.16564	up	Receptor-like protein kinase HSL1 OS=Arabidopsis thaliana OX=3702 GN=HSL1 PE=2 SV=1
Solyc08g082460.4	3.18251	5.50527	7.49433	12.7091	17.7615	10.7932	0.0027684	1.35717	up	Probable inactive receptor kinase At1g48480 OS=Arabidopsis thaliana OX=3702 GN=RKL1 PE=1 SV=1
Solyc09g072810.3	2.05284	1.0565	1.36198	5.03431	2.77251	3.18247	0.000904778	1.31906	up	MDIS1-interacting receptor like kinase 2 OS=Arabidopsis thaliana OX=3702 GN=MIK2 PE=1 SV=3
Solyc02g031790.3	2.21896	3.79338	2.92665	5.87432	4.83335	7.66528	0.00167691	1.10508	up	Receptor kinase-like protein Xa21 OS=Oryza sativa subsp. indica OX=39946 GN=XA21 PE=1 SV=1
Solyc03g006100.4	12.6696	20.6864	13.53	4.56811	4.23942	7.24066	0.000324909	-1.31339	down	Receptor kinase-like protein Xa21 OS=Oryza sativa subsp. indica OX=39946 GN=XA21 PE=1 SV=1
Solyc06g048735.1	0.583844	1.44053	0.985151	6.30319	2.73745	11.1593	1.35e-05	2.33931	up	Leucine-rich repeat receptor-like serine/threonine-protein kinase BAM1 OS=Arabidopsis thaliana OX=3702 GN=BAM1 PE=1 SV=1
Solyc06g048740.3	0.559848	2.11313	0.952067	6.30182	4.12437	11.4176	3.99e-05	2.22929	up	Probable LRR receptor-like serine/threonine-protein kinase At3g47570 OS=Arabidopsis thaliana OX=3702 GN=At3g47570 PE=2 SV=1
